# Supplementary material for: Improving methodology in heart rate variability analysis for the premature infants: Impact of the time length
Source: PLoS One. 2019 Aug 9;14(8):e0220692. doi: 10.1371/journal.pone.0220692 (PMC6688831; doi:10.1371/journal.pone.0220692)
Supplement: S1 Table — (CSV) [file pone.0220692.s001.csv]

	Patient	GA	PMA	GAc	PMAc	duree_c	Mean	rMSSD	SD	LF	HF	LFnu	HFnu	LFHF	SD1	SD2	SD2SD1	AC	DC	SpEn	Alpha1	Alpha2	Z4_1	Z4_2	Z4_3	Z4_4	Z4_5	Z4_6
1	1	25	35	<28	]32;36]	US	389,7113402	6,948303891	13,48614013	56489,08877	21196,34557	0,659005598	0,218461637	3,058006327	4,913192799	23,63230448	4,490884473	1,7109375	1,775862069	0,946420473	1,18285848	1,185423483	0,367781155	0,022875817	0,222543353	0,218430034	0,077170418	0,075163399
2	1	25	35	<28	]32;36]	S5	386,7378577	7,475558983	17,91719299	111211,065	21412,71018	0,687192676	0,134519625	5,244884826	5,28601845	27,48143473	5,329612446	1,867054573	1,77407064	0,724236011	1,196245022	1,283392928	0,368470226	0,021741362	0,226927503	0,226927503	0,070087689	0,074103505
3	1	25	35	<28	]32;36]	S10	386,2931034	7,697974458	21,05814034	131054,2947	18690,83165	0,624487718	0,08906381	7,011688789	5,443289941	29,08830828	5,343883679	1,984301528	1,810325957	0,69331696	1,224963253	1,035349454	0,373993808	0,020433437	0,230959752	0,232198142	0,06996904	0,07244582
4	1	25	35	<28	]32;36]	L	390,2314205	7,243401918	20,42697325	142358,3654	13948,12462	0,647968266	0,063487257	10,20627283	5,121858615	29,36306598	5,732892722	1,862774802	1,810655181	0,59123407	1,225927904	0,975873205	0,372243839	0,026805015	0,224816256	0,224383917	0,075659317	0,076091656
5	1	25	26	<28	[24;28]	US	387,5210639	3,503178033	7,057991582	15090,45831	9450,073615	0,587215472	0,234008427	2,49657736	2,477120942	10,44857213	4,607439955	0,87190913	0,999026583	0,844114621	1,285338125	0,949848262	0,370920302	0,033465568	0,204996569	0,231439105	0,081235818	0,072271386
6	1	25	26	<28	[24;28]	S5	389,2753623	3,324172133	7,389715779	18499,80444	7234,765758	0,656496619	0,203924983	3,3289691	2,350544657	10,19817987	4,459016724	0,966333969	1,019166739	0,885803052	1,289299881	0,912201573	0,374133949	0,032672112	0,207058824	0,232101617	0,077647059	0,075057737
7	1	25	26	<28	[24;28]	S10	389,4203405	3,46237372	8,917081332	28221,96419	5352,831765	0,706753465	0,131828709	5,378715359	2,448267937	12,87587997	5,224690516	0,960334979	1,078356862	0,720340819	1,355468911	0,796896934	0,366673209	0,034497528	0,213044028	0,23246608	0,080576066	0,072743089
8	1	25	26	<28	[24;28]	L	389,6635983	3,536196884	9,501738196	28101,28745	2821,102344	0,729779268	0,073262907	9,961101736	2,500468797	14,50931319	5,802637174	0,953295492	1,079182985	0,637479593	1,343439915	0,77684741	0,369065282	0,034124629	0,210682493	0,232566766	0,081231454	0,072329377
9	1	25	27	<28	[24;28]	US	357,9316098	2,868753672	4,811520152	6911,160979	6615,546348	0,460929716	0,450259869	1,024345087	2,028515175	6,715548308	3,200438436	0,526209437	0,490736747	0,98578456	1,135083227	0,902964593	0,293381237	0,042461333	0,238221528	0,24314015	0,084915393	0,086913786
10	1	25	27	<28	[24;28]	S5	357,6209774	2,878960163	5,588230034	8675,927512	1517,473204	0,63012998	0,169165138	4,568110275	2,035732254	7,413211884	3,473961081	0,559308519	0,568272274	0,83825496	1,182191306	1,038225544	0,29025641	0,041755889	0,242051282	0,240128068	0,086723769	0,086638831
11	1	25	27	<28	[24;28]	S10	357,9294322	2,694231577	5,119219428	7714,314405	1420,097263	0,684315265	0,125957085	5,429990132	1,905109418	6,948829551	3,653270398	0,534458701	0,536474667	0,870177419	1,204143056	0,801366065	0,292650649	0,043637955	0,246672247	0,24222787	0,086752898	0,088058381
12	1	25	27	<28	[24;28]	L	358,0396983	2,799489939	5,515356554	10962,17119	1535,598115	0,779785571	0,109233584	7,138697998	1,97953832	7,55112151	3,814587187	0,555727473	0,569266573	0,747048674	1,22802782	0,770003852	0,293379791	0,042508711	0,24738676	0,243554007	0,086759582	0,08641115
13	1	25	28	<28	[24;28]	US	370,6965756	4,966214249	12,01631865	49797,47835	16908,9093	0,637144491	0,199242634	3,376795275	3,511643772	19,00015102	5,730496131	1,495279065	1,755964786	0,590515026	1,254411707	0,931778747	0,413703891	0,027087714	0,197651226	0,21327183	0,076014381	0,075483245
14	1	25	28	<28	[24;28]	S5	374,2685422	4,670443373	14,18303624	65229,00948	7927,171426	0,680481531	0,096314193	7,374456664	3,30250218	23,34683105	6,06310406	1,302143564	1,623544003	0,653860818	1,249481712	1,095748229	0,402015677	0,024221453	0,206047032	0,214368482	0,077738516	0,075318656
15	1	25	28	<28	[24;28]	S10	370,2699098	4,998473836	16,40558765	71384,11149	6722,525012	0,61592853	0,057469849	10,81028928	3,534454745	22,98453924	6,534341307	1,367666309	1,592478408	0,49183199	1,33557373	0,992608565	0,401200438	0,02725792	0,201869359	0,216638231	0,076375545	0,076658507
16	1	25	28	<28	[24;28]	L	371,1026804	5,147516883	16,91156606	78341,73047	7282,1025	0,605603033	0,056292647	10,75811972	3,639844094	23,8855155	6,562235876	1,395219591	1,646985847	0,498390033	1,253073773	0,983448817	0,401418969	0,026512323	0,200522778	0,216579537	0,077669903	0,07729649
17	1	25	29	<28	]28;32]	US	358,2416918	3,437130365	9,723503121	34648,99135	12548,95653	0,619379374	0,206972099	2,987924216	2,430418189	14,86707509	5,371304108	0,920454545	1,121359223	0,685999187	1,286041164	1,006312045	0,378590078	0,031413613	0,201946472	0,233695652	0,069518717	0,074285714
18	1	25	29	<28	]28;32]	S5	358,4129534	4,003597165	10,41556295	32541,94316	4903,519168	0,721880128	0,109822948	6,639514901	2,830970704	15,8316941	5,767168555	1,120727273	1,328586864	0,605655735	1,262609651	1,028261021	0,376170094	0,036831482	0,205387846	0,229804697	0,074126938	0,077282405
19	1	25	29	<28	]28;32]	S10	358,3879154	4,022120434	11,87063584	43796,03471	5768,410196	0,688503843	0,090683383	7,592392569	2,844068633	16,90593037	5,944276511	1,133730328	1,318627954	0,549916473	1,285755808	1,009235928	0,384778013	0,033826638	0,205602537	0,229386892	0,072410148	0,073995772
20	1	25	29	<28	]28;32]	L	359,5298185	4,010578495	12,78012363	45644,36123	4549,313104	0,633396585	0,0631298	10,03324242	2,835907251	17,77443806	6,2676373	1,144194362	1,305851442	0,520890729	1,285205456	1,012536369	0,383082707	0,033834586	0,204887218	0,233082707	0,071804511	0,073308271
21	1	25	30	<28	]28;32]	US	378,3181818	3,416539798	9,839481066	35440,54601	6169,849552	0,679144234	0,154775513	4,666539403	2,41585846	20,87045266	8,552146299	1,14662064	1,232549399	0,608450147	1,378655732	1,129204276	0,414948454	0,031884058	0,18028169	0,223188406	0,083076923	0,068403909
22	1	25	30	<28	]28;32]	S5	380,9087063	3,510573269	14,80198856	74709,8481	7949,750723	0,677697672	0,091899754	8,044655898	2,482350164	24,61284977	10,00774359	1,168993291	1,296338208	0,464126853	1,407459796	1,102416491	0,42329368	0,030974505	0,179387375	0,216500935	0,078233341	0,070223442
23	1	25	30	<28	]28;32]	S10	377,9584938	3,515769658	15,03871852	65799,11134	5948,740659	0,672341003	0,060784746	11,06101528	2,486024566	30,76256198	12,37419871	1,167290734	1,333883579	0,503301722	1,399223223	1,157555802	0,423271501	0,030354132	0,181562676	0,222034851	0,074198988	0,068577853
24	1	25	30	<28	]28;32]	L	377,8097672	3,413637402	18,9836244	64312,96231	3001,909334	0,485850489	0,022677841	21,42401891	2,413806156	29,04457552	12,03268765	1,150502295	1,305323042	0,367903074	1,410555028	1,176151138	0,421111526	0,032077583	0,180529653	0,217456173	0,078328982	0,070496084
25	1	25	31	<28	]28;32]	US	392,5228758	4,224678323	13,83819427	59396,58084	6035,558082	0,717941972	0,08584434	8,147570348	2,987298691	24,39760935	8,01029796	1,182258065	1,422619048	0,563476075	1,426224645	1,223047311	0,425595238	0,021943574	0,192878338	0,225519288	0,071022727	0,058823529
26	1	25	31	<28	]28;32]	S5	395,9388298	4,142837465	16,70443743	62733,85461	5494,565329	0,637437937	0,04415484	14,58188848	2,929428465	25,6177457	7,867212969	1,240903021	1,413684979	0,494206651	1,393046359	1,162772477	0,432668329	0,023557126	0,197879859	0,225616921	0,0693302	0,058394161
27	1	25	31	<28	]28;32]	S10	393,6001687	4,25423672	17,56701383	84488,00608	5917,87831	0,63650492	0,043481616	14,95763521	3,008199633	26,33456669	8,782767821	1,183693922	1,384812759	0,426292669	1,42342129	1,039831455	0,425834447	0,023325045	0,197819263	0,224535659	0,069413033	0,059072553
28	1	25	31	<28	]28;32]	L	393,0190824	4,278199531	18,60870266	89908,21685	4521,774853	0,604768128	0,030415744	19,88339088	3,0251439	28,1993864	9,321667773	1,195760324	1,41475322	0,408409865	1,419306164	0,973037492	0,427565765	0,023341979	0,197110041	0,224527603	0,068173398	0,059281215
29	1	25	32	<28	]28;32]	US	411,5198269	10,17878012	12,77584946	52567,98027	20409,30833	0,586941809	0,274686066	2,28764468	7,19748445	19,47636072	2,623711992	2,129116966	2,621880955	1,195280614	1,110894244	0,85804113	0,357562494	0,010153709	0,252551258	0,215451715	0,05753466	0,113943532
30	1	25	32	<28	]28;32]	S5	414,9005525	10,07201744	14,96763477	70819,72693	18186,07833	0,684714981	0,190940402	3,758785116	7,121991832	19,89026762	2,704029165	2,05982906	2,594178082	0,975795934	1,114513448	0,878273877	0,343665768	0,009138381	0,26819407	0,218328841	0,053827751	0,10916442
31	1	25	32	<28	]28;32]	S10	405,4620069	10,04167814	16,09610704	79588,6461	18904,99142	0,653287218	0,166877195	4,276538709	7,100538708	27,83572153	4,005506917	2,062820688	2,466037109	0,979369269	1,140331778	0,952499728	0,351851947	0,010063406	0,257983766	0,21382324	0,058780349	0,107497293
32	1	25	32	<28	]28;32]	L	401,0808937	10,04385152	19,93093922	101766,1631	17467,66304	0,589678056	0,101215348	5,825974709	7,102075516	33,20032488	4,674735547	1,980329277	2,436597255	1,011607825	1,141263378	1,015088698	0,349907236	0,010760668	0,257884972	0,214471243	0,058998145	0,107977737
33	1	25	33	<28	]32;36]	US	406,105614	11,48063616	15,10124863	72056,25805	25962,829	0,592289588	0,283286515	2,319653865	8,118035685	24,32030476	2,779633734	2,259704628	2,382024422	0,845166946	1,134416988	1,296125927	0,360986314	0,019297592	0,221869976	0,242286761	0,080654108	0,071182612
34	1	25	33	<28	]32;36]	S5	406,149792	11,43314014	18,30409456	91990,93598	22860,40584	0,594766312	0,144263024	4,122791118	8,08445092	27,61222	3,780564558	2,211042331	2,259150124	0,840705286	1,120621267	1,064360522	0,358189081	0,018641811	0,223701731	0,243037975	0,086075949	0,070876289
35	1	25	33	<28	]32;36]	S10	405,6046325	11,13420863	21,08674032	122429,2152	27339,78347	0,602963342	0,134371043	4,609160612	7,873074427	29,48791142	3,76542886	2,256521637	2,33086489	0,787931103	1,127602234	0,985696529	0,355887298	0,017954487	0,221720693	0,244811628	0,085766387	0,073859506
36	1	25	33	<28	]32;36]	L	406,883541	10,96758605	19,97294472	112375,1896	22581,96113	0,623833395	0,125360247	4,976325526	7,755254466	29,71991501	3,832229509	2,221772631	2,306059042	0,778920154	1,096988719	1,019915016	0,358178888	0,01813054	0,223207091	0,242546334	0,083803384	0,074133763
37	1	25	34	<28	]32;36]	US	368,3876923	2,944978301	4,117251533	5628,738869	9440,859628	0,458616327	0,49416434	0,928064389	2,082414127	5,521450182	2,493694603	0,628	0,703703704	1,091097492	1,05715026	0,942836374	0,334246575	0,037333333	0,233933162	0,254143646	0,071979434	0,074666667
38	1	25	34	<28	]32;36]	S5	369,1284314	2,992884037	4,176527652	4827,835531	2575,25625	0,589605496	0,316312754	1,890191933	2,116288598	5,969473416	2,852399166	0,605943525	0,696583765	1,017104113	1,063901648	0,830432077	0,333712086	0,037798563	0,234014931	0,247275611	0,073966692	0,07451017
39	1	25	34	<28	]32;36]	S10	369,6352434	3,037904703	4,827149728	8449,78075	4897,406824	0,580506935	0,336455904	1,725358145	2,148123016	7,20591542	3,354517114	0,602272727	0,698373984	0,895612654	1,215480754	0,748997754	0,332075472	0,037735849	0,234501348	0,247439353	0,073854447	0,074393531
40	1	25	34	<28	]32;36]	L	368,1182564	3,062003399	4,652289292	6189,934388	1805,907187	0,667175802	0,194647875	3,427603829	2,165163368	7,488193514	3,458488919	0,619462537	0,710867851	0,912043953	1,177505024	0,855900397	0,335212326	0,03682826	0,231116122	0,250281849	0,072529124	0,074032319
41	2	28	30	>=28	]28;32]	US	367,2477064	3,134498239	7,359748625	15789,4437	5422,789599	0,640713223	0,264864201	2,505571476	2,21642496	11,73868249	5,857135971	0,565217391	0,55952381	0,830254973	1,377453003	1,282773678	0,289230769	0,029585799	0,270949721	0,270949721	0,069164265	0,068047337
42	2	28	30	>=28	]28;32]	S5	370,37982	3,050005987	11,40841575	24260,24229	3496,207592	0,517066733	0,100285544	8,370654776	2,156679916	20,76837542	10,34556114	0,530912375	0,574619135	0,466060899	1,392864903	1,407436263	0,294003427	0,033330905	0,267219466	0,26277625	0,069443913	0,074942867
43	2	28	30	>=28	]28;32]	S10	366,8293578	2,915737864	13,23552831	19877,03974	1304,49825	0,357220532	0,023443811	15,23730656	2,061738016	18,69672958	9,068431311	0,52853095	0,555070268	0,40097331	1,352000594	1,275533852	0,294603524	0,033590308	0,26376652	0,259911894	0,072136564	0,075991189
44	2	28	30	>=28	]28;32]	L	373,7925097	3,102327055	12,96813184	39148,94102	3832,764055	0,52912554	0,051802509	10,21428412	2,193676498	22,44855785	10,23330371	0,552157825	0,59088294	0,461523929	1,371881251	1,241743577	0,289473684	0,0290652	0,272977219	0,269835035	0,067164179	0,071484682
45	2	28	31	>=28	]28;32]	US	381,7515924	3,616708899	9,822041578	30850,33548	4001,345768	0,748537535	0,116578453	6,129478486	2,557399388	18,41059123	7,482196646	0,968	1,176470588	0,661336801	1,445943645	1,117698272	0,359649123	0,027272727	0,224924012	0,23030303	0,071428571	0,072727273
46	2	28	31	>=28	]28;32]	S5	379,1817117	3,528571924	13,5465944	47062,63865	3138,260674	0,684739038	0,051790851	13,21188289	2,495077135	23,10156013	9,304515851	0,886735257	0,997639171	0,489096444	1,43013996	1,209743491	0,351511333	0,032535507	0,233733626	0,235301438	0,074433502	0,076147462
47	2	28	31	>=28	]28;32]	S10	381,8339719	3,527061726	16,35434369	50845,72106	2649,065934	0,521256364	0,027157496	19,19382995	2,494009264	24,67444908	9,893487342	0,87130336	1,010673235	0,401253676	1,436657746	1,206399299	0,349252014	0,032220944	0,234177215	0,235327963	0,073072497	0,075949367
48	2	28	31	>=28	]28;32]	L	381,8957952	3,644115282	16,31083897	60109,23824	3682,665583	0,571882322	0,035037066	16,32220925	2,576778627	23,31738358	9,049044155	0,925535437	1,098141696	0,419055813	1,448114491	1,109972532	0,358910891	0,030940594	0,23019802	0,233085809	0,072194719	0,074669967
49	2	28	32	>=28	]28;32]	US	394,4055577	4,309997929	17,35185164	80423,6443	5057,557788	0,735701431	0,06297212	12,57972479	3,047628762	29,41465636	12,55102044	1,460523491	1,423995991	0,547003072	1,577040307	1,378466766	0,40218011	0,026402928	0,223517867	0,243144881	0,053806629	0,049423528
50	2	28	32	>=28	]28;32]	S5	397,2900662	3,909933259	24,90587424	111398,0745	5411,810795	0,60100808	0,039081352	19,90907924	2,764740321	36,18018689	12,91606254	1,277190332	1,443379791	0,282361427	1,558918683	1,168309061	0,416156671	0,024479804	0,221542228	0,241916168	0,056287425	0,053855569
51	2	28	32	>=28	]28;32]	S10	394,4707686	3,955215037	27,44955282	156773,1465	7330,17934	0,53300496	0,024014336	27,66535377	2,796759374	43,09843395	15,40193354	1,185425426	1,332841848	0,286498469	1,508060188	1,195329313	0,392380085	0,024997603	0,222469881	0,248771291	0,057517656	0,053863484
52	2	28	32	>=28	]28;32]	L	399,8045977	4,237276509	30,03149379	135814,8429	4170,20229	0,429020901	0,013173111	32,56792679	2,996206953	43,9720178	14,67589472	1,350236203	1,495011494	0,284810968	1,51856381	1,197505693	0,40362173	0,023742455	0,21971831	0,245070423	0,056338028	0,051509054
53	2	28	34	>=28	]32;36]	US	367,8552811	3,063724051	11,08310643	37058,73036	7307,894962	0,779707113	0,102592998	8,176216834	2,166380052	16,73586511	8,466667451	0,934919953	1,025476257	0,493715652	1,586053829	0,961547547	0,398371648	0,019567432	0,216441441	0,249637681	0,054345576	0,053228504
54	2	28	34	>=28	]32;36]	S5	368,4149807	3,009763732	15,32403121	68552,97353	2387,440463	0,7395176	0,039893259	24,60540426	2,128224345	22,0611887	10,38336966	0,956560518	1,055427744	0,426213046	1,582456935	0,960581319	0,397587691	0,022009508	0,219842991	0,246172977	0,05936978	0,056025954
55	2	28	34	>=28	]32;36]	S10	370,2506173	3,009250081	15,52205102	62182,16144	1857,179762	0,696987171	0,020816749	33,48203696	2,127861139	23,34848063	10,97274639	0,962988827	1,049475262	0,394151075	1,594405783	0,804987133	0,397624434	0,022058824	0,221153846	0,24321267	0,05938914	0,056561086
56	2	28	34	>=28	]32;36]	L	363,0374429	3,038151636	17,3003073	81579,19305	2161,534269	0,664258509	0,017600291	37,74133689	2,148297624	30,54975286	14,22044717	0,956322473	1,07706982	0,301521017	1,565579108	0,960884671	0,396673597	0,020790021	0,222453222	0,249480249	0,054054054	0,056548857
57	2	28	35	>=28	]32;36]	US	363,3679734	3,881905175	17,59514083	92644,40864	5450,890592	0,71880259	0,05484859	12,2114921	2,744921473	28,68445654	11,31227439	1,043004097	1,173146269	0,473260421	1,58380156	1,135142105	0,364152675	0,025376477	0,243869983	0,243898824	0,059584178	0,05187363
58	2	28	35	>=28	]32;36]	S5	358,5137395	3,575546106	26,44570239	136662,24	3794,544118	0,643092776	0,025602224	29,10362637	2,528292898	37,94992974	13,95220397	1,021584278	1,111111111	0,302315991	1,553977102	1,258398136	0,374179431	0,02297593	0,237417943	0,245175936	0,056830601	0,055798687
59	2	28	35	>=28	]32;36]	S10	363,3561819	3,801167315	26,41098814	158099,2363	5714,403064	0,558898065	0,018939109	33,64817805	2,687831185	37,90234427	14,14145335	1,041724257	1,118288348	0,268620522	1,580299643	1,117332777	0,378700764	0,024105457	0,233498958	0,24930908	0,057334063	0,057051679
60	2	28	35	>=28	]32;36]	L	366,1487603	3,892147162	25,76635617	133571,0385	3456,045205	0,521596631	0,013495901	38,64852183	2,752163651	38,19883137	13,87956394	1,061120603	1,207108785	0,297080935	1,565344446	0,990452121	0,381413706	0,025116613	0,230714029	0,246142806	0,058844636	0,05776821
61	2	28	36	>=28	]32;36]	US	449,2322097	3,483523253	6,019244512	10821,43663	3903,877509	0,637461522	0,336980293	1,89400271	2,463222914	8,442363007	3,22233707	1,154635442	1,255263158	1,223773108	1,308916674	0,690511568	0,404562052	0,024299337	0,206060606	0,202749141	0,079311288	0,078239439
62	2	28	36	>=28	]32;36]	S5	449,3892216	3,419457494	6,473730918	12499,12346	2855,036301	0,761253671	0,186158565	4,08927557	2,417921582	9,218607215	3,452690634	1,141447368	1,270833333	1,184449671	1,292392247	0,690290207	0,407713499	0,027548209	0,202479339	0,207988981	0,076398363	0,077134986
63	2	28	36	>=28	]32;36]	S10	448,323656	3,650171371	7,673565178	19395,71281	2694,712017	0,796734942	0,126013063	7,647561679	2,581060929	11,24894569	4,373658846	1,174840438	1,30029288	0,961068514	1,360413185	0,65405408	0,40471779	0,026375699	0,208387965	0,209755972	0,072975296	0,077787278
64	2	28	36	>=28	]32;36]	L	447,5805243	3,727462242	8,566470224	26484,67381	2854,969209	0,821879295	0,088596148	9,276693329	2,635713828	12,25316313	4,64889739	1,182887659	1,320111732	0,991780691	1,411684719	0,852207295	0,400171748	0,026191498	0,21253757	0,213396307	0,071275225	0,076427651
65	2	28	37	>=28	>36	US	417,8865332	6,955393982	30,22531647	296165,3888	19630,4195	0,738092179	0,052512979	14,03589148	4,91820625	66,04483465	13,30810652	2,825827429	3,146010758	0,504712113	1,522967936	1,140019704	0,477132937	0,012900282	0,196938776	0,21009334	0,063080086	0,047700309
66	2	28	37	>=28	>36	S5	399,8310931	7,04045812	53,90736417	425595,228	13209,54982	0,429724765	0,01274023	33,07736463	4,978355679	78,26293452	16,02609428	2,520293658	2,7675524	0,241784928	1,555533975	1,359767282	0,456414472	0,013418128	0,195102352	0,215616681	0,063782712	0,047642979
67	2	28	37	>=28	>36	S10	390,7419987	6,655119416	56,40677802	412023,2834	11740,30273	0,375410627	0,010697052	35,09477506	4,705880069	79,6338162	16,92219416	2,429180474	2,710746951	0,218857438	1,599102802	1,113754587	0,453646477	0,016687268	0,196538937	0,215080346	0,065512979	0,052533993
68	2	28	37	>=28	>36	L	396,0364334	6,863515708	54,85803045	535688,6179	30872,27254	0,454000749	0,026164519	17,35177147	4,8532385	77,75797084	16,02187299	2,553579151	2,850884223	0,250955122	1,479830884	1,041993083	0,463359126	0,015020482	0,192990442	0,213017751	0,064633591	0,050978607
69	2	28	38	>=28	>36	US	442,6752768	6,818304488	14,47467678	78228,4489	12001,46688	0,784466562	0,167874834	4,795856685	4,821269339	20,20876864	4,195257096	2,194144838	2,444736842	0,96293649	1,426819144	0,652822546	0,422665801	0,010889328	0,224273608	0,210990946	0,047783796	0,064437046
70	2	28	38	>=28	>36	S5	442,7710487	6,973146986	16,33203208	96796,87255	10845,28569	0,844688112	0,072632575	12,18810938	4,93075952	22,889178	4,775807466	2,518126888	2,890681004	0,9504415	1,480262978	0,762205113	0,44822695	0,013793103	0,218439716	0,202247191	0,048275862	0,060992908
71	2	28	38	>=28	>36	S10	440,6182625	7,246847257	17,7336847	122707,5063	11736,1248	0,8442777	0,081943982	10,36453896	5,124294838	25,03351813	4,87835555	2,391599485	2,701370259	0,892862158	1,486480108	0,625629706	0,434783653	0,015064789	0,222025845	0,208678676	0,051133335	0,068313702
72	2	28	38	>=28	>36	L	439,9353349	7,038490582	16,69909094	109251,693	9719,375529	0,853883704	0,07596419	11,24060828	4,97696442	23,70399558	4,762741619	2,292682927	2,66146394	0,938373726	1,457694178	0,703996414	0,431527961	0,015411713	0,225451343	0,206957288	0,050198151	0,070453545
73	3	27	37	<28	>36	US	442,7306273	6,836965928	14,43485597	73609,1129	11258,27625	0,792463561	0,160436378	5,147120264	4,834464971	20,17323573	4,209171283	2,201923077	2,430082071	0,983185879	1,442863564	0,663901064	0,42268711	0,010889328	0,225675676	0,212004295	0,047703631	0,064333977
74	3	27	37	<28	>36	S5	442,788774	6,988085098	16,30946402	112620,2872	12367,67772	0,839614558	0,124852751	6,724838276	4,94132236	22,84120689	4,769250455	2,525757576	2,887900356	0,948642444	1,485988919	0,762826705	0,44822695	0,013774105	0,218439716	0,202247191	0,048209366	0,060992908
75	3	27	37	<28	>36	S10	440,6153571	7,251222068	17,73168413	121575,3919	10815,48236	0,846759329	0,076925966	11,20861913	5,127388296	25,02995988	4,874991832	2,395033245	2,700524484	0,892913577	1,480052595	0,623294112	0,434418198	0,015066587	0,222382583	0,208675388	0,051136063	0,068321181
76	3	27	37	<28	>36	L	439,9325323	7,03893893	16,70294716	110511,8795	9934,245728	0,85335028	0,076710227	11,12433521	4,97728145	23,70929387	4,763502749	2,292682927	2,66146394	0,938508895	1,4658061	0,701896396	0,431467607	0,015425297	0,225650066	0,206698986	0,050242398	0,070515646
77	3	27	28	<28	[24;28]	US	357,3095238	2,463443544	7,558582014	11447,66435	3006,698304	0,602588841	0,12604515	4,706289042	1,741917635	15,18650384	8,992672971	0,44378427	0,481945322	0,611332482	1,353839686	1,41964143	0,292011019	0,040322581	0,2525	0,2675	0,0775	0,070680628
78	3	27	28	<28	[24;28]	S5	357,9707436	2,470898095	11,9137733	28811,61229	3755,374213	0,579766056	0,085775438	7,063052101	1,747188799	17,32238199	9,923208924	0,446029695	0,421848685	0,343134108	1,36810302	1,234434941	0,287308724	0,040825461	0,255868339	0,27182854	0,077618014	0,067715681
79	3	27	28	<28	[24;28]	S10	359,0293941	2,479904278	10,73640631	30306,29244	3577,449193	0,579706566	0,068430369	8,47148088	1,753557132	15,65606862	8,928177097	0,456110879	0,445306079	0,405229983	1,333114893	1,091896162	0,289680461	0,040859089	0,25091671	0,267155579	0,080670508	0,070717653
80	3	27	28	<28	[24;28]	L	353,2526574	2,443953298	12,41859645	33987,24481	2411,257767	0,528457024	0,037491892	14,09523497	1,72813595	20,61852046	11,93107549	0,463914435	0,480743855	0,338541959	1,449268847	1,088350791	0,298826041	0,040199217	0,247954465	0,266808965	0,077196727	0,069014586
81	3	27	29	<28	]28;32]	US	409,6177474	4,874155096	18,51023946	111880,3016	17935,87015	0,750463082	0,144237207	5,410474988	3,446548121	26,48245946	6,042495155	1,797869658	1,962264151	0,77257823	1,529181283	0,776311591	0,469648562	0,021604938	0,191950464	0,216374269	0,062295082	0,056338028
82	3	27	29	<28	]28;32]	S5	405,4423812	5,042607945	25,85908576	169686,9902	9902,367899	0,698290203	0,041308495	17,90700893	3,565662272	36,67009815	10,14617868	1,764155676	2,281190726	0,435953564	1,539267912	1,169615621	0,474464036	0,019838434	0,1863135	0,214487929	0,055301383	0,051005903
83	3	27	29	<28	]28;32]	S10	400,008	5,035012497	29,27818982	229287,5306	12722,54895	0,615969766	0,034178507	18,02213782	3,56029148	45,95673215	12,90813755	1,729132123	2,153790362	0,398358887	1,55347911	1,167503099	0,461206897	0,01908867	0,193349754	0,219827586	0,056034483	0,050492611
84	3	27	29	<28	]28;32]	L	400,417334	4,84869699	29,49284959	166787,9378	5597,658292	0,515596497	0,017304207	29,7960199	3,428546522	43,3863166	12,65443427	1,688539289	2,079293213	0,378994303	1,530886684	1,074930971	0,454820579	0,022049287	0,194984868	0,216601816	0,05793342	0,05361003
85	3	27	30	<28	]28;32]	US	392,0065359	2,722676234	4,5641242	6934,776689	4557,792184	0,617551046	0,321242824	1,96899322	1,925222828	7,654869939	3,805782543	0,592169092	0,708569005	0,946245704	1,287928955	0,768059249	0,339792872	0,033030441	0,237885976	0,253561716	0,070401883	0,065710434
86	3	27	30	<28	]28;32]	S5	392,2300654	2,865061569	6,39467681	10955,91898	15079,41417	0,683962091	0,224688919	3,195064079	2,025904464	8,880095449	4,383274536	0,693146417	0,800347222	0,722551798	1,327451818	0,932498801	0,343855693	0,031177829	0,232531501	0,250859107	0,069873998	0,064935065
87	3	27	30	<28	]28;32]	S10	394,3577135	3,529454241	12,49683851	325762,6647	16241,14711	0,731825377	0,086671714	13,03810286	2,495701028	17,39924335	6,388788782	0,824759547	1,065326678	0,451883187	1,159629333	0,843013458	0,352040906	0,032230925	0,232914337	0,249557478	0,067361567	0,065894787
88	3	27	30	<28	]28;32]	L	394,8114493	3,901642193	16,18623177	667049,312	5009,639431	0,61565554	0,004623665	133,1531583	2,758877652	23,01098089	8,340703646	0,899864239	1,171497883	0,100709719	0,961523437	0,925516236	0,355492501	0,030806648	0,23226591	0,249695987	0,066477503	0,065261451
89	3	27	31	<28	]28;32]	US	412,0633803	3,88287666	6,734786217	15295,80227	4593,934529	0,635405131	0,33328368	1,906499385	2,745608417	9,301572228	2,880302703	0,736111111	0,838383838	1,132793577	1,314026234	0,5694732	0,322981366	0,029032258	0,218181818	0,221864952	0,080385852	0,079470199
90	3	27	31	<28	]28;32]	S5	411,3244991	3,813821026	6,65139527	16603,59506	6816,862682	0,704493013	0,242448492	3,566222559	2,69677871	10,17614345	3,67902171	0,98393042	0,983557337	1,089104832	1,30309206	0,86981255	0,331251685	0,028670824	0,241220175	0,241875554	0,092566231	0,076458239
91	3	27	31	<28	]28;32]	S10	410,1869416	4,191008076	7,696251185	25027,58971	11972,9969	0,645667632	0,308882183	2,090336272	2,963490231	11,97132625	4,039603751	0,980901292	0,969301798	1,091332912	1,316492754	0,921649971	0,331226296	0,028445006	0,241466498	0,241466498	0,08091024	0,076485461
92	3	27	31	<28	]28;32]	L	412,862201	3,977890345	7,557513067	20994,62649	2713,075417	0,819582887	0,105912348	7,738312897	2,812793237	12,80254958	4,551543074	0,956900331	0,996374949	1,050518943	1,365814486	0,957120257	0,342346271	0,030527693	0,228085478	0,232882686	0,08678587	0,079372002
93	3	27	32	<28	]28;32]	US	406,6576271	3,550754667	12,29070138	44852,36732	11380,65432	0,764175686	0,135335156	5,676897914	2,510762703	19,3011754	6,732977499	1,07923242	1,300380052	0,402840894	1,420554056	1,002110964	0,407949017	0,029623138	0,199540237	0,222003519	0,064557875	0,062593284
94	3	27	32	<28	]28;32]	S5	402,2011173	4,241078758	26,38318227	107770,6097	4902,188829	0,787932969	0,038570942	21,98418164	2,998895549	37,74326506	10,47552284	1,299418605	1,655709343	0,326119008	1,403500431	1,020727301	0,42410197	0,033613445	0,19235226	0,214368482	0,06482593	0,06002401
95	3	27	32	<28	]28;32]	S10	401,8065844	4,499609669	26,65812348	362293,6124	13557,22284	0,773894252	0,028959541	26,72329109	3,18170451	37,42007531	11,76101527	1,631023417	1,961434007	0,263289675	1,272295986	1,113195362	0,434491164	0,031078611	0,191956124	0,216331505	0,063985375	0,062157221
96	3	27	32	<28	]28;32]	L	403,3976015	4,123363878	22,68771541	265282,1678	5418,697687	0,735053629	0,015014328	48,9568127	2,91565856	31,5664553	10,82652672	1,364569466	1,562882327	0,226222316	1,181423816	1,082193849	0,401385493	0,032599837	0,205378973	0,232273839	0,066829666	0,061532192
97	3	27	33	<28	]32;36]	US	386,7687177	4,308015925	15,24472626	88834,52329	8412,330684	0,826855135	0,090414252	9,275073862	3,046227274	23,4729602	7,454414328	1,532787534	1,832372208	0,598076333	1,585225772	0,888472435	0,465572252	0,023498965	0,190467266	0,224219755	0,05704508	0,047692436
98	3	27	33	<28	]32;36]	S5	386,0052016	4,251907987	15,79986679	90759,23599	7600,620132	0,795367781	0,05389797	14,95425359	3,006552971	22,42317194	7,458099743	1,561111111	1,837248322	0,623807273	1,57183874	0,847707067	0,451461988	0,022432113	0,191438763	0,231578947	0,05497076	0,049411765
99	3	27	33	<28	]32;36]	S10	385,917629	4,290800081	17,56444242	118913,7566	12127,63671	0,797515819	0,081146983	9,827959352	3,034053834	24,65422559	8,120896274	1,506977904	1,845615603	0,556797477	1,560670457	0,785746558	0,451784159	0,021115104	0,193890111	0,22791236	0,054846848	0,050451418
100	3	27	33	<28	]32;36]	L	385,8944659	4,30551597	17,88686204	106856,3295	5006,213385	0,79167458	0,037089912	21,34474128	3,044459539	25,06115892	8,231726715	1,535149385	1,838940135	0,539716369	1,526494056	0,754614169	0,450331126	0,022204908	0,195559018	0,226723802	0,055317491	0,049863654
101	3	27	34	<28	]32;36]	US	372,2282148	2,82780925	5,886602463	11931,26282	4180,161851	0,576809962	0,305083768	2,054356789	1,999563097	9,921086555	5,371077784	0,507936508	0,504555649	0,822383121	1,272548251	1,343616262	0,292887699	0,036936588	0,261031509	0,255935161	0,076825843	0,082861463
102	3	27	34	<28	]32;36]	S5	372,0520446	2,855440055	8,948521745	18942,45766	2203,567253	0,600330361	0,06808865	7,576779814	2,019101026	13,33151739	6,552753382	0,55899705	0,561093248	0,578077851	1,323001631	1,195959725	0,281531532	0,036871508	0,265446224	0,2597254	0,074370709	0,077803204
103	3	27	34	<28	]32;36]	S10	372,09921	2,813992754	9,173409993	15587,47762	1485,983176	0,526290952	0,04996849	10,45152562	1,989793358	13,39939276	6,73267364	0,534373045	0,536171961	0,552688378	1,324127429	1,125339487	0,283392928	0,037531209	0,265280883	0,254992989	0,075925632	0,08287636
104	3	27	34	<28	]32;36]	L	371,74961	2,843812285	9,618619618	18449,9815	1389,339444	0,526900355	0,039677191	13,27967875	2,010878951	14,12276884	7,023181993	0,535624279	0,53411215	0,51616752	1,317904715	1,020206975	0,282920014	0,036325533	0,266503667	0,258470136	0,075794621	0,079986029
105	3	27	35	<28	]32;36]	US	370,2716049	3,040966844	5,772880646	7604,609558	4440,640006	0,477300217	0,440214947	1,104176491	2,150288276	10,31863146	4,637203955	0,681102362	0,644628099	1,034964559	1,140950067	1,440276027	0,324396783	0,032171582	0,221079692	0,244215938	0,093922652	0,074498567
106	3	27	35	<28	]32;36]	S5	370,3732996	3,060733758	9,173986422	15224,27796	5183,290821	0,511546429	0,115002971	4,722803203	2,164265596	15,30328815	6,722631609	0,770741614	0,696859047	0,672542593	1,191191344	1,354118735	0,327037594	0,030328495	0,229592705	0,259330787	0,090597403	0,068510313
107	3	27	35	<28	]32;36]	S10	371,2215347	3,074818924	10,31151038	29691,86841	6805,273243	0,558463679	0,127997938	4,363067778	2,174225312	17,14075613	7,883615388	0,764617691	0,725925926	0,594283752	1,220194182	1,109779775	0,334264952	0,031302404	0,225265511	0,249860257	0,08999441	0,069312465
108	3	27	35	<28	]32;36]	L	369,1247863	2,963709294	11,77915349	11478,4735	1710,039138	0,290604323	0,043293628	6,712403968	2,095658939	17,7695009	8,479195046	0,681584362	0,680894309	0,504948545	1,198537711	1,190016491	0,328871893	0,034034417	0,223709369	0,24665392	0,09292543	0,073804971
109	3	27	36	<28	]32;36]	US	393,1699346	7,768501841	22,65180829	118226,6919	14873,56801	0,677846594	0,116737038	6,678439558	5,493160332	40,30760371	6,937281216	1,464028777	1,789215686	0,768148331	1,385739204	1,101921194	0,319277108	0,013289037	0,28990228	0,264797508	0,039274924	0,07165109
110	3	27	36	<28	]32;36]	S5	389,1722236	8,059857881	26,39382112	183423,9664	15273,50248	0,649183292	0,046396787	12,97310045	5,699180163	39,58754897	6,910098283	1,420498083	1,825333759	0,680991312	1,393234359	1,136072337	0,317901735	0,015553536	0,288856076	0,262662026	0,042425218	0,072157564
111	3	27	36	<28	]32;36]	S10	388,2614887	8,062173332	26,69145796	172565,9706	11611,98314	0,589713458	0,039681883	14,8610249	5,700817434	39,86617615	6,993063119	1,412824037	1,836576479	0,673498183	1,398965958	1,005529707	0,317901235	0,016049383	0,288888889	0,260493827	0,04382716	0,072839506
112	3	27	36	<28	]32;36]	L	385,1065944	7,909065117	32,16925062	186821,8058	11388,13157	0,469329289	0,028608993	16,40495675	5,592553577	45,17198488	8,077166228	1,436881739	1,720150082	0,564973828	1,387118757	0,970776422	0,315401302	0,012581345	0,291106291	0,265509761	0,043383948	0,072017354
113	4	28	38	>=28	>36	US	383,3219214	8,726944215	24,48512963	209397,5515	16371,9901	0,816753396	0,069638725	11,27271583	6,170881433	36,75485135	6,139419352	1,850480982	1,96502193	0,618127254	1,475947077	1,06062239	0,388649425	0,012724036	0,24182243	0,251702997	0,047543701	0,049839616
114	4	28	38	>=28	>36	S5	383,1731266	8,923877719	31,20359958	332488,179	19916,09957	0,760566832	0,045124338	16,69444249	6,310134449	44,0740287	6,174804214	1,716536357	1,948881336	0,582713889	1,455842191	1,07433135	0,371467026	0,015513126	0,250324254	0,251824818	0,0486618	0,049286641
115	4	28	38	>=28	>36	S10	385,8648829	9,761968859	31,92439612	400273,8535	24913,68662	0,788817857	0,049642997	15,93936704	6,902754378	45,98968484	6,654791248	2,204307098	2,320893247	0,492135428	1,473740731	1,025479091	0,382313109	0,012873081	0,245854001	0,262651501	0,049230046	0,047078262
116	4	28	38	>=28	>36	L	382,0893008	9,091458578	32,36850442	358543,1321	17931,65017	0,722568998	0,036137506	19,99498811	6,428632012	45,73048185	7,113563472	2,045782994	2,175254603	0,450369749	1,49352475	0,948053534	0,381991273	0,014280048	0,243950813	0,259817533	0,050376835	0,049583499
117	4	28	29	>=28	]28;32]	US	380,9041452	2,449657952	5,528919998	8540,299326	3093,783566	0,663591052	0,274667255	2,437588825	1,732169749	7,882472946	4,557525	0,604061215	0,759270965	0,86354297	1,374739722	0,964189579	0,335565834	0,046448434	0,218082735	0,22811128	0,081655698	0,080852706
118	4	28	29	>=28	]28;32]	S5	380,121673	2,437415919	5,577477776	14572,34249	2765,552739	0,752296623	0,142744627	5,349003386	1,723513325	8,590468818	4,835395324	0,599056604	0,680887372	0,73883981	1,407004061	0,846568131	0,334759358	0,043383948	0,222459893	0,244034707	0,082146769	0,075921909
119	4	28	29	>=28	]28;32]	S10	380,569797	2,405520633	6,281257235	12912,31596	1565,32817	0,77556473	0,094019797	8,248951376	1,700959952	9,102020434	5,351108016	0,612676056	0,70033389	0,66450498	1,409536643	0,798828961	0,337634409	0,047311828	0,219354839	0,235483871	0,08172043	0,078494624
120	4	28	30	>=28	]28;32]	US	385,9248023	12,53790439	9,158540095	9542,409555	33145,44311	0,273900309	0,677720506	0,407128519	8,865637219	10,73547742	1,216136246	1,316533452	1,716198332	0,851116306	0,647815408	1,054215676	0,268865315	0,033252486	0,296396526	0,231857057	0,046476299	0,119645026
121	4	28	30	>=28	]28;32]	S5	385,2983988	13,4668875	9,773703687	20188,30132	30634,57041	0,379001552	0,530384318	0,73194867	9,522527475	12,45185483	1,361193653	1,255161943	1,564343467	0,903247519	0,729958395	1,058005061	0,272117962	0,033512064	0,293565684	0,254237288	0,051915946	0,111248455
122	4	28	30	>=28	]28;32]	S10	386,7771327	13,00663257	10,62299509	21766,81481	24928,64223	0,40237579	0,462190456	0,884508405	9,197078093	12,87329756	1,405343657	1,292839309	1,595262722	0,929962307	0,671485395	1,048271701	0,262216426	0,032046577	0,300534987	0,243554379	0,049349782	0,112297851
123	4	28	30	>=28	]28;32]	L	385,7721342	12,97659791	11,47021352	43316,65253	25597,33988	0,553727518	0,327217147	1,692232581	9,175840378	13,30923992	1,450465502	1,295941111	1,664118283	0,708210968	0,741232084	1,04288774	0,271893244	0,033778148	0,290658882	0,239366138	0,050458716	0,113844871
124	4	28	31	>=28	]28;32]	US	368,2944785	2,278982524	8,361865749	17535,01616	1876,381701	0,74571793	0,095771239	8,762364379	1,611483997	12,97566428	7,726643123	0,562938043	0,617376775	0,499338289	1,508745539	1,135320024	0,335939957	0,036277876	0,229316284	0,251028139	0,076712329	0,072476204
125	4	28	31	>=28	]28;32]	S5	369,4729064	2,382281341	8,561388311	28247,37398	4462,114147	0,718647256	0,094270077	8,125572842	1,684527291	12,80362374	7,891567427	0,560371517	0,629230769	0,45908737	1,535012431	1,119316762	0,331175836	0,043149946	0,226315789	0,252631579	0,077669903	0,070824524
126	4	28	31	>=28	]28;32]	S10	369,6915435	2,363703454	9,82938137	25688,92734	1208,368598	0,696806548	0,033542513	21,03713592	1,671390741	14,83989886	8,865065058	0,595353841	0,630291271	0,425955879	1,534836769	1,015289298	0,333510638	0,040425532	0,228457447	0,251861702	0,07606383	0,069680851
127	4	28	31	>=28	]28;32]	L	368,2687047	2,356978065	10,81632283	27826,7672	1034,467222	0,6390013	0,023755038	26,89961228	1,666635173	15,20816322	9,125070362	0,587659158	0,630213632	0,375812611	1,527759587	1,039533968	0,333911234	0,039875173	0,227461859	0,252427184	0,0759362	0,07038835
128	4	28	31	>=28	]28;32]	US	342,2962963	2,017011688	4,782837542	9849,675457	4391,069708	0,556586677	0,40994611	1,357706936	1,426242642	7,165915104	4,688298366	0,451492537	0,544715447	0,761435268	1,436246761	0,812507207	0,34256927	0,039800995	0,231738035	0,246753247	0,075	0,072864322
129	4	28	31	>=28	]28;32]	S5	341,1289199	1,986094849	6,196645491	13073,06063	1236,67864	0,801359026	0,065736534	11,96669008	1,404381136	9,64541466	6,964518757	0,464844601	0,554140127	0,570893838	1,548840792	0,86365356	0,330087634	0,040856031	0,227848101	0,246348588	0,073293173	0,070717131
130	4	28	31	>=28	]28;32]	S10	341,4702772	2,133759225	7,05503088	20709,19555	3859,603688	0,76748826	0,116920151	9,156735802	1,508795618	10,6158245	6,977197899	0,532603448	0,565374763	0,528708124	1,52568544	0,879217229	0,326361181	0,042054906	0,229467698	0,252826158	0,075995413	0,073294646
131	4	28	31	>=28	]28;32]	L	342,5764161	2,19427465	7,709457402	25873,86159	4025,295645	0,788545412	0,122677027	6,427816457	1,551586485	10,94383062	7,053316543	0,567789807	0,607971654	0,512975404	1,547892368	0,934818645	0,338316046	0,041488713	0,222696766	0,246796827	0,077181208	0,073520439
132	4	28	32	>=28	]28;32]	US	376,2964453	3,007067829	8,400239039	25759,30212	4498,920678	0,771369212	0,139267967	5,608906209	2,126318053	14,20532664	6,411266479	0,769059336	0,810531346	0,747245699	1,492823411	0,907141912	0,347990271	0,030139022	0,22613852	0,251941458	0,067883475	0,071402682
133	4	28	32	>=28	]28;32]	S5	375,27	3,202061239	10,14527774	34047,09126	2582,558162	0,727886618	0,066127669	12,43726546	2,264199216	15,61802744	6,955891534	0,79080833	0,774678973	0,588584498	1,522599411	0,991659304	0,364349776	0,027412281	0,227578475	0,245901639	0,069356873	0,073033708
134	4	28	32	>=28	]28;32]	S10	375,213887	3,217908351	11,48349232	47044,8583	4151,658187	0,760782897	0,067264893	11,70023984	2,275404816	19,4130717	8,539476778	0,841604436	0,90822897	0,566515555	1,476227903	1,072705772	0,36271603	0,028005117	0,228024703	0,242757201	0,068670634	0,069826315
135	4	28	32	>=28	]28;32]	L	372,5983264	3,079493099	13,52301546	50133,94089	2251,643884	0,639347798	0,02871475	22,26548401	2,177530453	19,1539862	8,796196707	0,779996434	0,829779191	0,42835156	1,499900206	1,067825753	0,34853052	0,028636021	0,235116805	0,247550867	0,068952524	0,071213263
136	4	28	33	>=28	]32;36]	US	365,9732526	4,049884793	18,70882968	105090,2732	4429,389303	0,822253	0,044354748	18,79280861	2,863701	27,10193762	8,522513244	1,219407407	1,478052151	0,49728039	1,595890617	0,855835762	0,417743182	0,020162293	0,206884573	0,234822324	0,061244503	0,053434933
137	4	28	33	>=28	]32;36]	S5	365,137637	4,066682672	17,97766189	125560,3793	5545,341532	0,840387249	0,03727547	23,04285763	2,875578894	28,24771978	8,359626978	1,186118785	1,364959929	0,457525304	1,635425825	0,797221224	0,402439024	0,022172949	0,216186253	0,242092457	0,058758315	0,045077106
138	4	28	33	>=28	]32;36]	S10	364,9183585	4,271892206	20,3400113	142345,9669	5468,11891	0,761280794	0,02755382	30,68515462	3,020683947	29,8240572	9,857788878	1,326400125	1,515735565	0,379457516	1,602530594	0,939212547	0,416754512	0,021742899	0,210236471	0,237347932	0,061891655	0,052026531
139	4	28	33	>=28	]32;36]	L	367,2637842	4,364656278	20,26781941	150035,6775	4436,11137	0,795705212	0,02352665	33,82144068	3,086278052	29,43653361	9,537874786	1,360672548	1,584206102	0,409561711	1,630333389	0,925499761	0,423413567	0,020423049	0,208606856	0,238147338	0,059810357	0,049598833
140	4	28	34	>=28	]32;36]	US	374,4875	4,759146611	17,63622892	98378,90103	5612,214902	0,799610777	0,058138817	13,70812752	3,365224841	33,6125658	11,31653375	1,18852459	1,203252033	0,546337993	1,53252552	1,237897409	0,358126722	0,020588235	0,250666667	0,275409836	0,053333333	0,048387097
141	4	28	34	>=28	]32;36]	S5	369,3691539	4,687024066	26,71480842	163282,4082	5226,610508	0,61032687	0,021777123	28,47398459	3,314226501	48,03003502	13,98460416	1,286113021	1,389821071	0,277683941	1,452635909	1,381439012	0,355332764	0,019721043	0,248491129	0,269180032	0,059455652	0,046996159
142	4	28	34	>=28	]32;36]	S10	369,3465592	4,690966982	33,83843428	200425,3281	5572,805235	0,45523472	0,012657754	35,96489014	3,317014563	48,08715505	14,49711906	1,298545225	1,383857707	0,188801668	1,440926083	1,297151661	0,360842345	0,023335231	0,242458736	0,265224815	0,059191804	0,048947069
143	4	28	34	>=28	]32;36]	L	373,5540426	4,853770644	32,64983803	209420,5522	5279,963183	0,489759582	0,012347941	39,66325995	3,432134137	46,12060173	13,43787856	1,388342924	1,485388802	0,217866887	1,462700381	1,207705189	0,358039216	0,021176471	0,247058824	0,270980392	0,055686275	0,047058824
144	4	28	35	>=28	]32;36]	US	430,609319	6,936584853	22,50285438	185643,9506	19619,34598	0,836969187	0,073431239	10,91475028	4,904906188	31,75206008	6,472345268	2,8255	3,223509015	0,586135715	1,505900345	0,940606468	0,509522951	0,013920159	0,170459657	0,199870407	0,055734466	0,042162024
145	4	28	35	>=28	]32;36]	S5	426,8136558	6,820613459	28,16179128	242490,7843	22485,2354	0,783612627	0,089372606	9,681983817	4,822902029	39,48913687	7,022210444	3,09775641	3,178343949	0,619234302	1,559869934	0,850730143	0,51038961	0,014285714	0,16802168	0,206566347	0,052845528	0,039240506
146	4	28	35	>=28	]32;36]	S10	421,9538166	6,938516228	29,92327548	285708,6394	11994,22311	0,762883406	0,032423843	24,58852969	4,906271876	45,02096474	9,177225008	2,935089148	3,07083267	0,498342024	1,482003877	0,805529259	0,510195031	0,014942209	0,170815328	0,206357073	0,057156165	0,040534192
147	4	28	35	>=28	]32;36]	L	425,6134376	7,247147834	29,89540139	321655,9759	17594,13359	0,783702759	0,042867449	18,28200146	5,124507378	42,60759575	8,314476418	3,086288038	3,218163891	0,519952976	1,464370131	0,966519466	0,519565217	0,013478261	0,170869565	0,199565217	0,054782609	0,04173913
148	4	28	36	>=28	]32;36]	US	374,2559482	4,972937679	12,35809973	52860,95593	7847,049291	0,808389633	0,117260812	7,302261142	3,516397955	18,67842135	5,277656021	1,306294964	1,345153579	0,756507256	1,437569741	0,731913141	0,351371977	0,018025983	0,254925303	0,270748299	0,044456251	0,049991425
149	4	28	36	>=28	]32;36]	S5	375,6788875	5,056213949	14,20113622	70434,58559	6649,500707	0,816862497	0,063682819	13,26940149	3,57528317	21,47863516	5,619677025	1,12962963	1,403594771	0,640422322	1,400787326	0,854809189	0,365882353	0,018823529	0,257647059	0,260768335	0,046674446	0,047729919
150	4	28	36	>=28	]32;36]	S10	375,2322008	5,312333602	15,11773908	97460,75092	10308,62997	0,821272501	0,087788276	9,52758873	3,756387114	21,47418379	5,726566786	1,11032293	1,355120755	0,60055383	1,400062761	0,768661405	0,350261468	0,017923041	0,264005002	0,273984556	0,044980755	0,048845177
151	4	28	36	>=28	]32;36]	L	377,4763043	5,471089958	17,2792096	137616,389	10428,9404	0,839012822	0,06358265	13,19562523	3,86864481	24,02608296	6,21046494	1,245921729	1,550975512	0,507151107	1,41631619	0,687590206	0,364583333	0,017857143	0,2578125	0,265997024	0,044270833	0,049479167
152	5	30	31	>=28	]28;32]	US	424,4805654	3,614490547	7,89438711	19423,71504	5170,680955	0,755661495	0,201160514	3,756510063	2,555830776	12,68644951	4,951060658	0,935897436	1,222222222	0,83537428	1,446520481	0,800869989	0,410658307	0,033112583	0,201320132	0,218543046	0,082781457	0,082278481
153	5	30	31	>=28	]28;32]	S5	422,3314375	3,754252418	10,05231239	213468,6766	28241,44646	0,808607662	0,11050057	7,318771202	2,654657343	14,15945247	5,107137692	0,995649114	1,263833947	0,482794281	1,139671947	0,737402714	0,387883287	0,032880937	0,196981214	0,218759726	0,079983453	0,08059057
154	5	30	31	>=28	]28;32]	S10	424,1395349	3,98274519	10,12350514	215082,9132	27663,10127	0,808747265	0,104017828	7,775083173	2,816226132	14,99522511	5,324581339	1,015840181	1,356699098	0,3500361	1,043175096	0,591516965	0,397535668	0,030479896	0,19844358	0,214007782	0,077821012	0,081712062
155	5	30	31	>=28	]28;32]	L	421,2463343	3,808656188	11,02932293	317608,8064	4972,452521	0,87387262	0,013681265	63,87367302	2,693126617	16,74301037	6,216941402	0,964239572	1,271777364	0,275823299	1,002117904	0,850984147	0,393768931	0,032886196	0,201211597	0,215058416	0,076590221	0,080484639
156	5	30	32	>=28	]28;32]	US	375,046875	8,018192941	16,91026238	97267,81568	11740,16729	0,761552561	0,113756575	6,782889356	5,669718602	26,86387985	4,351465032	1,587007666	1,880128052	0,865626082	1,305216891	1,148228407	0,333389982	0,011713659	0,26667289	0,239186047	0,053934744	0,091608392
157	5	30	32	>=28	]28;32]	S5	372,9527363	8,19598154	18,61475341	103276,0794	10432,68208	0,729856112	0,065806609	10,01604481	5,795434125	30,29124616	4,995597851	1,628534704	1,985981308	0,799647322	1,32190816	0,953346776	0,325471698	0,012004802	0,273584906	0,240566038	0,056603774	0,092436975
158	5	30	32	>=28	]28;32]	S10	372,5764892	8,409145393	21,39270875	138470,8246	10727,92752	0,686947408	0,053317885	12,9004759	5,946163731	31,13696891	5,237568247	1,599658502	1,927843025	0,733174834	1,333973295	0,942455551	0,334425253	0,012805241	0,269207862	0,234365694	0,055092317	0,094103633
159	5	30	32	>=28	]28;32]	L	373,6266878	8,262505062	21,02701293	134515,1252	10481,39312	0,670193327	0,052221337	12,83370671	5,842473359	30,61284757	5,239706831	1,577507727	1,906311016	0,807857524	1,313672519	0,953438806	0,336754086	0,013302927	0,267958951	0,230710756	0,055112125	0,096161155
160	5	30	33	>=28	]32;36]	US	396,310231	6,495385533	20,46666811	141792,4948	22905,86721	0,731611191	0,112389814	6,756847835	4,592931157	32,40100927	6,607180702	1,848837209	2,287735849	0,491831621	1,423824682	1,099140811	0,459064327	0,018927445	0,186915888	0,214067278	0,057575758	0,057057057
161	5	30	33	>=28	]32;36]	S5	392,8095947	6,539317708	24,33205952	159979,9015	12101,00345	0,681023091	0,052943111	12,20968648	4,623995895	34,49928591	7,861388415	1,940436462	2,415413926	0,472683873	1,367373022	1,163072627	0,429829505	0,020144554	0,207026647	0,219756333	0,058732741	0,061750652
162	5	30	33	>=28	]32;36]	S10	394,4917601	6,476445278	23,61715674	147203,3625	10738,6826	0,64543866	0,047085615	13,70776733	4,579538374	33,20817653	7,251424448	1,805292056	2,198996656	0,509456649	1,421659017	0,996646446	0,426925409	0,0194057	0,208004851	0,225591267	0,057004245	0,063068526
163	5	30	33	>=28	]32;36]	L	390,8186667	6,321512442	24,9231177	188553,4607	13139,92219	0,668788002	0,046606529	14,34966341	4,469984315	35,20030733	7,874816743	1,974100103	2,333209534	0,458079725	1,437662449	0,856688417	0,442729488	0,021527214	0,197806661	0,216896832	0,058895207	0,062144598
164	5	30	35	>=28	]32;36]	US	385,1602564	5,804712375	12,80109976	58011,25929	12973,70312	0,784317287	0,169680987	4,633401337	4,104551483	17,79719976	4,561380405	2,135162971	2,264171035	0,727148512	1,456464911	0,398792922	0,439036382	0,02523945	0,194110676	0,212577669	0,072402308	0,059434461
165	5	30	35	>=28	]32;36]	S5	384,305312	5,904427962	14,15439994	80725,59029	16559,88472	0,803467302	0,149733156	5,735673196	4,175061051	19,59212216	4,68951546	2,106346114	2,300243506	0,710536561	1,463844232	0,401319842	0,446360383	0,025274789	0,187625069	0,205060482	0,069312154	0,062882802
166	5	30	35	>=28	]32;36]	S10	384,4707395	5,924528323	14,20463783	81527,79363	8766,825616	0,859267462	0,092398527	9,299579711	4,189274152	19,73329815	4,710433701	2,101537575	2,191052644	0,699515123	1,489575281	0,508721077	0,440377804	0,025974026	0,194805195	0,210743802	0,069657615	0,058441558
167	5	30	35	>=28	]32;36]	L	384,1726079	6,326400691	15,56934189	99881,86875	12594,81087	0,820703698	0,103488331	7,93039846	4,473440829	21,49203039	4,804362282	2,224367317	2,396629475	0,72172254	1,409402413	0,574633332	0,446937015	0,023295945	0,192838654	0,210526316	0,066436583	0,059965487
168	5	30	36	>=28	]32;36]	US	356,1721068	4,989181321	13,47786054	69075,04442	16133,20322	0,763548724	0,160351339	4,665379861	3,527883945	20,65628174	6,009925968	1,645390071	1,985294118	0,654535419	1,461426018	0,738015076	0,419947507	0,024930748	0,197297297	0,231182796	0,066115702	0,055882353
169	5	30	36	>=28	]32;36]	S5	357,1493338	5,197760008	15,80583781	95801,15538	14444,32325	0,764696502	0,118251597	6,539199211	3,675371348	22,48743913	6,135101943	1,714876041	2,008877456	0,611565175	1,348396312	0,893430275	0,433350198	0,025309937	0,196015135	0,228701316	0,067494681	0,056696116
170	5	30	36	>=28	]32;36]	S10	356,4177063	5,109650204	16,18240773	104570,687	16016,81317	0,764468714	0,116944569	6,54300834	3,613068308	22,49620505	6,254970173	1,762166	1,920487302	0,585002929	1,336870288	0,824109557	0,43171246	0,025644491	0,191946567	0,22731764	0,067493635	0,055885208
171	5	30	36	>=28	]32;36]	L	356,9824561	5,253341791	16,15937256	118233,6967	13520,25477	0,808488688	0,092452265	8,744931118	3,714673604	22,58860614	6,080912764	1,750377632	1,959818844	0,577265479	1,424750778	0,751562329	0,426391382	0,024835428	0,197785757	0,230101735	0,065230401	0,055655296
172	5	30	36	>=28	]32;36]	US	356,7156407	4,288011392	10,08644903	34620,33202	7325,118985	0,730787381	0,160329748	4,839056834	3,032081933	15,13190333	4,886115177	1,088427349	1,162481085	0,807516816	1,378691784	0,749126152	0,365958846	0,03055958	0,220548625	0,220759267	0,074700552	0,069514743
173	5	30	36	>=28	]32;36]	S5	353,957497	4,442944861	10,11305149	35415,53807	5129,90168	0,747295315	0,099899118	7,667482015	3,14163644	17,74424306	5,918144878	1,291666667	1,265625	0,709541517	1,393287691	0,812027075	0,366807611	0,031504065	0,224428997	0,22832981	0,076219512	0,068584071
174	5	30	36	>=28	]32;36]	S10	352,5487391	4,382106919	12,15073236	49037,69922	4678,720989	0,755647925	0,073287881	10,56467637	3,098617518	19,60738042	6,338203735	1,282539576	1,382663309	0,664721156	1,398102073	0,919563485	0,378833247	0,031495136	0,218489181	0,228297785	0,073965754	0,068918897
175	5	30	36	>=28	]32;36]	L	351,8876059	4,474194698	12,61276304	54897,98811	4840,831781	0,767951074	0,067716907	11,34061058	3,163733411	22,2717656	7,03970996	1,270042194	1,403293135	0,679324267	1,400830255	0,96785679	0,381101813	0,029637378	0,216875872	0,229776848	0,074616457	0,067991632
176	6	30	31	>=28	]28;32]	US	471,4936304	4,406053523	11,83467749	53987,1601	7007,307075	0,773386474	0,13400873	5,98534387	3,115550324	17,16125645	5,349106361	1,200241479	1,405844156	0,672553852	1,502719155	0,719523136	0,405196241	0,020307587	0,219773731	0,229207109	0,061456195	0,065900383
177	6	30	31	>=28	]28;32]	S5	471,2038523	4,79751277	13,83314835	58805,07385	10312,73165	0,778405138	0,065932926	12,04914548	3,392353813	19,89867977	6,132249542	1,362876254	1,742358079	0,659590697	1,403105778	0,779850555	0,422556391	0,020710059	0,211225997	0,227067669	0,056686047	0,055639098
178	6	30	31	>=28	]28;32]	S10	471,9742482	4,80422312	14,83818167	94523,75109	10006,04574	0,783884584	0,081814374	11,27699823	3,397098747	20,71415522	6,095549738	1,360109902	1,647203447	0,54549211	1,413525156	0,681863432	0,414987487	0,023070986	0,2162874	0,228035209	0,058631544	0,058987375
179	6	30	31	>=28	]28;32]	L	471,670637	4,557047713	14,4493914	99605,44884	9720,489935	0,785396611	0,076646809	10,24695766	3,22231934	20,15000699	6,253261972	1,282330939	1,560709413	0,556455824	1,362521601	0,685927213	0,409198672	0,024182077	0,216690375	0,229492651	0,060218113	0,060218113
180	6	30	32	>=28	]28;32]	US	396,6666667	7,305092088	17,11859032	113063,4491	14027,83726	0,741503124	0,120476844	6,587828307	5,165480153	28,99904558	5,703174812	1,97265625	2,62254902	0,710033769	1,396040199	0,898780012	0,381538462	0,019292605	0,24567474	0,221884498	0,049230769	0,076124567
181	6	30	32	>=28	]28;32]	S5	401,2134401	8,054419991	22,58104486	814788,6509	48754,86469	0,806451775	0,048487397	16,93446037	5,695334994	32,40270895	5,752420534	2,026074484	2,53125804	0,419228372	1,284458061	0,806162887	0,375639027	0,016954489	0,258374986	0,227951344	0,047197736	0,080248562
182	6	30	32	>=28	]28;32]	S10	402,3244382	8,123316393	23,56277021	874898,8184	49023,43479	0,798852921	0,044762335	17,84654262	5,744052107	31,80148304	5,536419664	2,039756039	2,537724601	0,297013702	1,100407569	0,791966307	0,378504673	0,015353805	0,252336449	0,228304406	0,048731642	0,076769025
183	6	30	32	>=28	]28;32]	L	401,007874	8,539189545	26,57275063	917424,2053	23113,08829	0,69451293	0,017497182	39,69284388	6,038118833	36,42616306	6,032700593	2,057002794	2,632033791	0,236938486	0,922581788	0,829213001	0,380035026	0,015323993	0,251751313	0,229422067	0,045971979	0,077495622
184	6	30	33	>=28	]32;36]	US	397,9933555	7,218220118	20,72652392	152686,4243	17750,41146	0,74735309	0,099641199	7,62513434	5,104052393	41,92172012	7,753581337	1,671755725	2,126168224	0,566721049	1,373320857	0,98468131	0,407523511	0,018808777	0,226865672	0,225352113	0,05775076	0,074193548
185	6	30	33	>=28	]32;36]	S5	399,7333333	6,909978235	27,90707608	186347,0875	18622,06135	0,61209836	0,049268976	12,39123858	4,886092468	41,94198568	8,583952506	1,783667622	2,352836879	0,441439355	1,417545829	1,185575556	0,398983482	0,018587361	0,224409449	0,219822109	0,059479554	0,078780178
186	6	30	33	>=28	]32;36]	S10	399,8503614	6,871189874	27,22030522	220693,8207	14275,55823	0,693715966	0,044452501	15,84887565	4,858664955	40,05975226	8,246527518	1,768755332	2,219645811	0,428381263	1,343744952	1,089798638	0,391674201	0,022021091	0,226777164	0,224018021	0,061970971	0,073538551
187	6	30	33	>=28	]32;36]	L	400,5091373	7,507540312	30,78368233	317526,0191	15303,83906	0,670452226	0,032313865	20,74812848	5,308632664	43,80715533	8,252060012	1,980108074	2,583582862	0,384342744	1,377442648	0,98090945	0,407451447	0,019817677	0,224732461	0,221165279	0,056678557	0,070154578
188	6	30	34	>=28	]32;36]	US	384,9350649	5,096170585	13,16893827	56936,90021	19072,37199	0,719750162	0,178363969	4,260065953	3,603536779	18,18203897	4,690800264	1,370229008	1,777436282	0,696046574	1,423796998	0,966795075	0,414634146	0,022222222	0,198813056	0,227272727	0,066282421	0,067278287
189	6	30	34	>=28	]32;36]	S5	389,784726	5,253140167	18,66921674	103485,0954	11390,70652	0,726744586	0,058416538	12,38776549	3,714531035	26,72637326	7,269777461	1,543425619	2,041796552	0,500945069	1,4020522	0,859446983	0,421161992	0,023249961	0,200208125	0,225445888	0,064030218	0,067634385
190	6	30	34	>=28	]32;36]	S10	390,5137976	5,261986226	18,08721795	113071,8677	16385,29263	0,724955566	0,105053621	6,900814667	3,720786143	26,66316814	7,166003935	1,515466641	2,00055823	0,522785408	1,353600093	0,88597956	0,426610979	0,02326969	0,201073986	0,218377088	0,062052506	0,068615752
191	6	30	34	>=28	]32;36]	L	386,3963174	5,332505715	19,40991086	128652,6033	8208,06019	0,729240468	0,046525678	15,67393517	3,770650952	28,87341882	7,657409605	1,550876684	1,973145008	0,469530038	1,427670924	0,98411022	0,423444976	0,023923445	0,20215311	0,222886762	0,064194577	0,063397129
192	6	30	35	>=28	]32;36]	US	385,0033003	3,502846058	6,540242346	11891,5702	4800,940946	0,646800271	0,296447623	2,181836589	2,476886201	9,595699847	4,771175304	0,89043985	0,984251969	0,894041105	1,220357245	0,975039608	0,364942529	0,039215686	0,225433526	0,229691877	0,075067024	0,073239437
193	6	30	35	>=28	]32;36]	S5	382,3877551	3,553647343	8,459484435	18950,79898	3333,937823	0,706448987	0,124282728	5,684208882	2,512808134	12,76223502	5,518976631	0,798883431	0,991961415	0,689492778	1,270818472	0,982834462	0,355681818	0,039779006	0,227021041	0,231277533	0,076243094	0,077348066
194	6	30	35	>=28	]32;36]	S10	382,9370606	3,526547619	9,297392716	26799,40122	5709,606254	0,662437754	0,139530722	5,760778218	2,493645736	13,17412186	5,281692948	0,823735196	0,97556736	0,638740349	1,316300165	0,897333785	0,354259639	0,038543857	0,224531937	0,230695926	0,075971019	0,075997622
195	6	30	35	>=28	]32;36]	L	383,5236236	3,557630762	9,3600975	24497,96248	2954,893348	0,655812397	0,079102729	8,290641857	2,515624836	13,36333762	5,312134553	0,834736549	0,954782306	0,619295216	1,285762939	0,942895456	0,353244078	0,037761758	0,22554068	0,233779609	0,075180227	0,074493649
196	6	30	36	>=28	]32;36]	US	377,7413249	9,190649213	19,67143319	146165,9773	19748,35517	0,757028426	0,133664535	5,730242049	6,498770382	33,73175602	5,19048282	2,242307692	2,309701493	0,873316953	1,328214996	0,895349751	0,377643505	0,015060241	0,217791411	0,23964497	0,084337349	0,066666667
197	6	30	36	>=28	]32;36]	S5	376,2050314	8,85408807	24,37753386	213424,4513	24556,64228	0,709311036	0,085216424	8,699064173	6,260785716	35,33639097	5,647607775	2,323589227	2,322707987	0,756140001	1,325732923	0,91271786	0,386330182	0,01653487	0,217158107	0,239661255	0,076377795	0,060341266
198	6	30	36	>=28	]32;36]	S10	376,2050314	8,850046847	25,33140644	231883,7107	25561,5897	0,737535314	0,081301852	9,071568449	6,257928139	35,37149268	5,652268913	2,353643866	2,446394446	0,729379906	1,355464898	0,816209787	0,388724036	0,018397626	0,216023739	0,233827893	0,078931751	0,064094955
199	6	30	36	>=28	]32;36]	L	376,8636756	9,116047511	26,43485748	260656,0617	21674,40344	0,750165865	0,062378743	12,02598551	6,446019012	36,59602412	5,677306265	2,293895973	2,255975516	0,703488435	1,366653172	0,804197045	0,375409836	0,015983607	0,223770492	0,242622951	0,078688525	0,06352459
200	6	30	36	>=28	]32;36]	US	398,8255187	7,151585708	20,87425117	145315,7868	21720,62044	0,770737482	0,09471502	8,424546905	5,05693475	31,3640073	5,762172303	2,316560579	2,926474079	0,706607217	1,419308918	0,739329628	0,450859592	0,014418206	0,206081081	0,219200601	0,057675439	0,058991529
201	6	30	36	>=28	]32;36]	S5	398,1453804	7,275062903	23,12562633	222353,785	18146,52782	0,794143267	0,070128717	12,36356395	5,144246312	32,2068918	6,455353747	2,260547892	2,988706637	0,599006465	1,371923198	0,817833026	0,443870968	0,016774194	0,205923836	0,215608466	0,059065934	0,056774194
202	6	30	36	>=28	]32;36]	S10	398,3177906	7,616476997	23,09961278	223415,0429	15479,42341	0,850410264	0,059094659	14,39687092	5,385662533	31,77561158	5,904849168	2,423331222	2,996769208	0,651226169	1,403287984	0,758513908	0,445783587	0,016706423	0,208245002	0,214693782	0,057290609	0,057280596
203	6	30	36	>=28	]32;36]	L	398,2590101	7,379321429	22,96351418	259538,5387	15370,27856	0,826684539	0,048957553	16,88574073	5,217968223	31,76843815	6,088277428	2,366832235	2,954371212	0,574114367	1,396060599	0,702688864	0,441976428	0,018132366	0,210335449	0,212601995	0,058023572	0,05893019
204	7	29	29	>=28	]28;32]	US	406,5423729	2,908656737	4,275998982	5018,059597	3484,94032	0,508379543	0,447050079	1,137187012	2,056730903	6,687588865	3,073626614	0,625	0,675675676	1,243059028	1,204401101	0,938435287	0,302547771	0,036585366	0,237341772	0,248447205	0,090062112	0,079617834
205	7	29	29	>=28	]28;32]	S5	408,2258503	2,966695673	5,694371899	10082,4327	8228,275305	0,54390864	0,312533821	1,740319298	2,097770628	8,547828378	4,201519678	0,661666667	0,62244898	1,033236395	1,314257669	1,179470762	0,305418719	0,034398034	0,238916256	0,246928747	0,096059113	0,079900125
206	7	29	29	>=28	]28;32]	S10	407,9936003	2,961781455	6,873021632	13219,2099	2603,173852	0,63870161	0,131031081	5,717819166	2,094295751	10,26536046	4,938038648	0,63900187	0,646173049	0,846245919	1,30319871	1,1500599	0,303213467	0,036199463	0,237880626	0,244950858	0,097029606	0,080725979
207	7	29	29	>=28	]28;32]	L	407,5847082	2,94122462	7,598302551	12366,34728	1532,294162	0,552068884	0,068405966	8,070478625	2,079759874	11,16276057	5,367331444	0,636707663	0,635223048	0,796614657	1,276030046	1,14879563	0,306358382	0,036849711	0,238800578	0,243858382	0,093208092	0,080924855
208	7	29	31	>=28	]28;32]	US	362,0426624	2,818473954	8,500515738	29252,47541	8203,186565	0,645013824	0,232377242	2,942889158	1,992962046	16,52602439	9,044260441	0,704867827	0,688559634	0,593843895	1,353906908	1,231994951	0,33589791	0,033478078	0,231898096	0,248014091	0,071625344	0,063976826
209	7	29	31	>=28	]28;32]	S5	351,8907363	2,85332431	16,93143255	29924,71337	2766,64485	0,498567071	0,032932954	10,61211562	2,017604968	25,01827089	12,39998478	0,677156442	0,65625	0,346233872	1,340976535	1,394208045	0,326248672	0,032943677	0,246546227	0,253779698	0,069114471	0,065887354
210	7	29	31	>=28	]28;32]	S10	355,4360062	2,911784336	18,25170756	39737,17316	2556,334419	0,384419291	0,025899196	15,30645656	2,058942449	27,20832748	13,17062671	0,754453311	0,767455784	0,285777851	1,340829456	1,269706488	0,338810471	0,034846412	0,238490238	0,252813705	0,070168511	0,064870663
211	7	29	31	>=28	]28;32]	L	357,0764479	2,962026054	19,95104132	45349,51832	2213,390386	0,366164553	0,017871526	20,48871207	2,094468709	28,74823495	13,7257887	0,78588787	0,810950511	0,244782214	1,413089144	1,259168009	0,345169	0,035848412	0,234551041	0,24923182	0,070672584	0,064527142
212	7	29	32	>=28	]28;32]	US	397,1225166	4,425401291	4,772188015	6756,876454	8911,266339	0,40679341	0,569570974	0,714209092	3,129231263	6,223697936	1,924688726	0,647517433	0,863898418	1,236942059	1,087887269	0,607118365	0,303628749	0,029895967	0,269245435	0,279802269	0,057854042	0,068117331
213	7	29	32	>=28	]28;32]	S5	396,8731642	4,240762205	4,655752922	6315,907686	6893,661845	0,542300535	0,392651663	1,381123743	2,998671713	6,647908756	2,216951168	0,594017094	0,760273973	1,177363252	1,077114909	0,75459929	0,288115246	0,030624264	0,277310924	0,279711885	0,058823529	0,068427371
214	7	29	32	>=28	]28;32]	S10	396,548142	4,493973409	5,931935152	11940,06904	7680,08117	0,581878617	0,361729596	1,612016583	3,177719072	7,905755415	2,458551158	0,807450664	1,018467094	1,068125511	1,068345183	0,895064119	0,316972123	0,029483275	0,261686482	0,262292724	0,058091241	0,071474155
215	7	29	32	>=28	]28;32]	L	396,3845139	4,618459942	6,754125466	14222,82023	4913,287697	0,670851976	0,231746497	2,894766418	3,265744344	8,966151689	2,745515492	0,878010474	1,099887767	1,180798034	1,110749666	0,857939365	0,32807571	0,029968454	0,255914826	0,256309148	0,057570978	0,072160883
216	7	29	34	>=28	]32;36]	US	365,1768293	7,273654315	12,60044484	47548,13762	19233,44436	0,650906228	0,312293485	2,042158748	5,14325029	17,92575071	3,342638611	1,762854229	1,955284553	1,057027048	1,249766154	0,814525625	0,388888889	0,01754386	0,241847826	0,241847826	0,067251462	0,06744868
217	7	29	34	>=28	]32;36]	S5	363,8065327	7,244622893	13,98264061	71265,78465	24088,43422	0,691081612	0,228210381	3,015131427	5,122721975	19,78595514	3,862390978	2,069932624	2,098209097	0,851277949	1,154346352	1,030368541	0,384615385	0,022573363	0,227967098	0,231492362	0,06772009	0,0693302
218	7	29	34	>=28	]32;36]	S10	365,4382445	7,856433054	17,63592702	183614,6236	62801,2376	0,68815512	0,235367926	2,92374212	5,555337089	24,15848777	4,348698807	2,278157371	2,339405876	0,642052794	1,039513387	0,943436435	0,389602804	0,020443925	0,223130841	0,22546729	0,067757009	0,073598131
219	7	29	34	>=28	]32;36]	L	363,8007663	7,370276332	16,43752668	186420,9442	25273,18062	0,793140967	0,107526518	7,376235979	5,211572374	22,51170066	4,31956021	1,997917532	2,046921192	0,6339796	1,039459722	0,873764668	0,370768618	0,018717642	0,234966149	0,241338112	0,065710872	0,068498606
220	7	29	35	>=28	]32;36]	US	364,3480064	6,400949258	11,25498743	42682,50391	12987,41895	0,702367981	0,205929233	3,441341417	4,526154626	16,18707961	3,31704428	1,465659692	1,78042308	0,840356643	1,214142247	0,855006019	0,372216863	0,016103496	0,238818857	0,2518095	0,062664119	0,057143324
221	7	29	35	>=28	]32;36]	S5	363,6531365	6,830938611	15,72843348	80333,78185	12467,4167	0,682269948	0,113603979	6,443498584	4,830203014	21,6742406	4,487231807	1,408577776	1,791411043	0,702934047	1,31119831	1,049307252	0,365296804	0,017523364	0,247434436	0,248858447	0,063084112	0,060433295
222	7	29	35	>=28	]32;36]	S10	360,9304663	6,640493545	15,82768666	81794,22656	12859,01155	0,700082542	0,118606804	6,128328623	4,695538016	22,05965298	4,66581463	1,446294855	1,803265235	0,653197837	1,271638412	1,007074062	0,364261168	0,017754868	0,243699885	0,25257732	0,06185567	0,059851088
223	7	29	35	>=28	]32;36]	L	360,5830654	6,606370004	15,99787255	81764,21188	12078,74284	0,696475427	0,102887894	6,769265063	4,671409029	22,83980554	4,889275462	1,494754754	1,832202917	0,625720964	1,284893328	1,106665761	0,37303446	0,017731683	0,237203078	0,25092004	0,06155905	0,05955169
224	7	29	36	>=28	]32;36]	US	361,1402439	4,5767818	10,26560405	34273,22766	9899,186885	0,725181889	0,187609261	3,994362997	3,236273447	15,58387699	4,80953903	1,071	1,204724409	0,705645438	1,357355084	0,842281037	0,374301676	0,021390374	0,220670391	0,25	0,067039106	0,063360882
225	7	29	36	>=28	]32;36]	S5	359,1314189	4,470516635	11,3056666	48699,35203	8182,485115	0,734084619	0,133571127	5,718007623	3,161132628	16,23149744	5,307651261	1,097758641	1,222095188	0,644079941	1,351857701	1,05154695	0,378684999	0,022930559	0,221736747	0,252724196	0,07088428	0,060397525
226	7	29	36	>=28	]32;36]	S10	360,0024067	4,676311118	12,26713798	56633,24385	8257,407653	0,76467666	0,111493647	6,85847741	3,306651302	17,96768889	5,433802131	1,118234907	1,303921433	0,614380605	1,368501167	0,859185284	0,378630137	0,024657534	0,221369863	0,246575342	0,068493151	0,060273973
227	7	29	36	>=28	]32;36]	L	358,2870293	4,522331298	12,73762037	52247,23861	4864,597708	0,725821805	0,067579286	10,74029997	3,197771127	19,02797664	5,95038728	1,071493842	1,217852669	0,612207878	1,362085879	0,883274121	0,372706422	0,02293578	0,224388379	0,248088685	0,068425076	0,063455657
228	7	29	37	>=28	>36	US	381,2297784	8,527844168	15,19902198	86439,43335	30997,49143	0,692693084	0,276948703	2,508347107	6,03009644	23,52787297	3,270884777	2,519650015	3,01456028	0,798960309	1,259077738	0,644743187	0,462535712	0,017118437	0,19495165	0,214573939	0,051787905	0,055870279
229	7	29	37	>=28	>36	S5	382,0180412	8,93259676	22,85995593	195252,3383	32327,1936	0,757117194	0,147764301	4,963715875	6,316299743	32,03647504	4,923971112	2,788080591	3,341804537	0,568823611	1,258123613	0,91794936	0,453409091	0,019975031	0,195454545	0,220379147	0,051682692	0,05450237
230	7	29	37	>=28	>36	S10	380,6583208	8,610283905	20,20519364	162445,5799	31165,53486	0,75237451	0,148925525	5,647274152	6,088390137	27,92213599	4,593240075	2,65569972	3,236937755	0,594154871	1,262577223	0,890628921	0,456757868	0,019083751	0,198901099	0,215100546	0,052199048	0,057957689
231	7	29	37	>=28	>36	L	379,9000413	8,438141083	20,54162578	172105,1437	25306,59098	0,773193138	0,113691445	6,80080315	5,96666678	29,25251967	4,902656835	2,578433341	3,206755315	0,577097237	1,242278604	0,874374407	0,459233978	0,020477816	0,196814562	0,210845658	0,052332196	0,060295791
232	8	30	31	>=28	]28;32]	US	409,6723744	6,799904095	16,43636073	92323,02798	19881,89001	0,722056601	0,188314332	3,864259857	4,808258297	23,69543074	4,535010846	1,938837968	2,528142247	0,752930897	1,341829052	0,932728122	0,436404576	0,017540454	0,201843446	0,222963645	0,061214631	0,06715642
233	8	30	31	>=28	]28;32]	S5	409,3206003	6,512283476	16,6645181	118603,3661	22977,95245	0,779051216	0,129927482	5,996046438	4,604879807	23,54150883	4,6857891	1,955072464	2,557407407	0,678039398	1,30989375	0,863426594	0,439450687	0,019975031	0,196004994	0,224719101	0,059627329	0,064602961
234	8	30	31	>=28	]28;32]	S10	409,9705407	6,798671413	16,64986948	108868,8788	13288,24116	0,813463958	0,095475121	8,655211032	4,807386659	23,84832628	4,95634498	2,097532099	2,645518665	0,69172412	1,359132197	0,845670205	0,434803579	0,018687218	0,205188665	0,21663502	0,058473242	0,066212276
235	8	30	31	>=28	]28;32]	L	410,0983043	6,951634496	16,82279981	135577,1729	12868,22549	0,832802168	0,079044915	10,53580954	4,915547892	24,96388938	5,078556842	2,139050776	2,65708427	0,630261901	1,364551952	0,868060774	0,431614827	0,018321261	0,208777162	0,214742224	0,05837239	0,068172135
236	8	30	33	>=28	]32;36]	US	345,362069	5,04970876	13,1955704	74865,09484	17541,28369	0,780326535	0,17453069	4,470998977	3,570683307	19,19916458	5,51216013	1,903333333	2,56147541	0,628897445	1,56019614	0,474831957	0,489361702	0,02393617	0,180412371	0,205194805	0,054545455	0,055851064
237	8	30	33	>=28	]32;36]	S5	344,5333333	5,134589329	15,34783893	90398,54487	7995,097106	0,855485105	0,075661467	11,30674758	3,630702933	22,15423233	6,101912697	1,840963855	2,60371517	0,57287916	1,523995458	0,731627332	0,49947313	0,017913593	0,169652266	0,20337197	0,055848261	0,05374078
238	8	30	34	>=28	]32;36]	US	433,6548896	8,618334549	14,34004209	71183,89175	22928,3324	0,729724198	0,215968044	3,441600292	6,094082802	20,59478713	3,401350459	2,125193798	2,815328269	0,912615551	1,293374377	0,721732662	0,404051062	0,015530285	0,238317086	0,214002299	0,046003074	0,070552224
239	8	30	34	>=28	]32;36]	S5	435,7147059	8,723644382	16,88994228	108061,7476	19293,06578	0,754816265	0,142414436	5,542290044	6,168548099	25,36502102	3,999253014	2,055305371	2,581439394	0,815172114	1,28130756	0,831422173	0,376223776	0,018181818	0,246278755	0,233566434	0,047552448	0,070365359
240	8	30	34	>=28	]32;36]	S10	435,6444299	9,012408022	18,79054072	148141,2255	26630,7007	0,734339787	0,13234362	5,734943241	6,372734827	25,72972238	4,036255405	2,112005617	2,779996969	0,734864654	1,23346838	0,988408285	0,394477955	0,01766765	0,245074764	0,223516802	0,048856041	0,070406789
241	8	30	34	>=28	]32;36]	L	435,7578087	8,718018742	18,2712158	142076,494	18950,49992	0,756032853	0,100841456	7,49724253	6,164570171	25,03901723	4,061762059	2,135566468	2,811101461	0,748599875	1,257169125	0,96055827	0,399635867	0,017296313	0,241238052	0,22030041	0,049613109	0,071916249
242	8	30	36	>=28	]32;36]	US	385,0897436	5,957885597	11,6020149	42174,54091	12245,21924	0,771212694	0,200169372	3,882976363	4,212861307	16,28664649	3,832444531	1,692592593	2,204761905	0,965619834	1,402314778	0,668557469	0,441520468	0,020408163	0,192073171	0,216216216	0,05899705	0,07165109
243	8	30	36	>=28	]32;36]	S5	385,0495627	5,975206206	11,86793263	50512,32064	11768,05133	0,760765666	0,18753117	4,014010324	4,225108827	17,04519304	3,863798148	1,801332738	2,211212314	0,939098302	1,349220783	0,813578558	0,419228859	0,019630577	0,212412068	0,215708276	0,06129156	0,068588607
244	8	30	36	>=28	]32;36]	S10	385,047619	5,97695929	11,52348978	50054,56236	12327,62431	0,750503822	0,184836881	4,060357542	4,226348445	15,7369446	3,723532219	1,609660574	2,036347436	0,902864786	1,335344074	0,905721019	0,407563025	0,019807923	0,217887155	0,223289316	0,06302521	0,068427371
245	8	30	36	>=28	]32;36]	L	385,1206581	6,006391764	12,6805444	65198,40215	14271,96856	0,772108137	0,169014925	4,568283758	4,247160347	17,41285549	4,09988182	1,808111634	2,329449663	0,865950205	1,358499497	0,790295076	0,43610291	0,021509911	0,203289751	0,212990299	0,060312105	0,065795023
246	8	30	37	>=28	>36	US	362,7951284	3,018143267	6,303738347	14242,13076	8867,804881	0,638100958	0,340326277	1,974443937	2,134149571	9,061544583	3,958847223	0,84535288	1,064981486	0,906431056	1,393380022	0,724881994	0,380745814	0,027363929	0,222497366	0,246024623	0,061558997	0,060523727
247	8	30	37	>=28	>36	S5	361,2512195	3,087604206	7,653753329	21589,9797	5187,780434	0,771711239	0,166483902	4,635350495	2,183265872	10,53836476	4,395035509	0,848771063	0,960965998	0,841972662	1,30037636	0,809198539	0,370208105	0,027382256	0,232201533	0,247454175	0,064200218	0,060240964
248	8	30	37	>=28	>36	S10	358,8452394	3,200143549	8,458096712	39544,91275	4761,918286	0,827469335	0,097487137	8,928402059	2,262843204	13,33864715	5,971827747	0,860092381	1,045722961	0,612470123	1,244819098	0,879128462	0,375566393	0,02841184	0,225995895	0,244462225	0,060674342	0,064889305
249	8	30	37	>=28	>36	L	357,7234626	3,226743931	8,103768748	38362,11819	4186,368451	0,833329216	0,090939273	9,163579039	2,281652515	15,47700227	6,783242482	0,85627537	1,058173006	0,638285356	1,277131848	0,967369095	0,374869474	0,029585799	0,223807866	0,24260355	0,062304212	0,066829099
250	8	30	38	>=28	>36	US	353,8913878	3,384774841	11,38488804	34376,90277	4446,902136	0,783535963	0,108474482	7,517582535	2,393397243	16,87842705	6,838978654	1,444236912	1,611666112	0,601309329	1,530566078	0,8391457	0,461909501	0,026636873	0,192842377	0,205137091	0,05672285	0,050221025
251	8	30	38	>=28	>36	S5	353,4009434	3,400118073	13,19668735	52085,61667	4009,988092	0,764352137	0,057262998	12,69662476	2,404246546	21,93188387	9,059364354	1,414017341	1,536144578	0,556535571	1,515328324	1,175008742	0,448660714	0,027630181	0,190703218	0,207415991	0,056919643	0,057937428
252	8	30	38	>=28	>36	S10	355,651232	3,41511056	14,81534406	62964,52323	3560,549925	0,734481327	0,041519306	17,68444804	2,414847836	21,18117261	8,768597972	1,419821575	1,593749663	0,474046572	1,526245204	1,052858427	0,465896143	0,02771573	0,187029704	0,207914509	0,056253596	0,055190318
253	8	30	38	>=28	>36	L	354,7105911	3,411021944	14,8910666	74327,51691	3751,953027	0,770612763	0,038899495	19,8103538	2,411956748	20,91951885	8,673256215	1,422193962	1,594635798	0,574953417	1,593568347	1,039807862	0,464799115	0,028381865	0,187615186	0,208256543	0,05676373	0,054183561
254	9	30	31	>=28	]28;32]	US	406,8169253	3,548838797	12,29896491	52195,01817	14586,60776	0,713772298	0,184414505	4,123197034	2,509407979	19,54655432	6,749279859	1,088068383	1,300380052	0,402272614	1,433479452	0,994350564	0,411455113	0,029623138	0,19831886	0,223515428	0,063416861	0,062397541
255	9	30	31	>=28	]28;32]	S5	401,9638387	4,242943087	26,43316365	136921,7616	5994,110987	0,770540091	0,032957847	22,84271378	3,000213829	37,71621335	10,56856664	1,303468208	1,628919861	0,326605726	1,262409409	1,028473037	0,42410197	0,033653846	0,193511008	0,214368482	0,064903846	0,060225847
256	9	30	31	>=28	]28;32]	S10	401,8285322	4,5005486	26,6604883	389442,0066	21046,4764	0,783339524	0,04233374	18,50390532	3,182368434	37,42222799	11,75923805	1,632994265	1,965024392	0,263897512	1,315819677	1,110440008	0,435100548	0,031078611	0,191956124	0,215722121	0,063985375	0,062157221
257	9	30	31	>=28	]28;32]	L	403,4046083	4,122586192	22,68266842	267431,1358	5506,595852	0,731706701	0,015066357	48,56560078	2,915108652	31,55389504	10,82426036	1,365834149	1,562882327	0,226497389	1,299500271	1,08198101	0,401465798	0,03257329	0,205618893	0,232084691	0,066775244	0,061482085
258	9	30	33	>=28	]32;36]	US	406,9220339	5,063830026	10,06853139	36642,34883	15600,89793	0,659069075	0,299480573	2,200707273	3,58066855	14,65675824	4,202300507	1,712809917	1,771515152	0,754906747	1,342441619	0,873419967	0,429467085	0,022222222	0,200626959	0,211726384	0,064516129	0,059561129
259	9	30	33	>=28	]32;36]	S5	406,0429971	5,362309767	11,5942956	50044,66263	10971,18424	0,76801911	0,146570375	5,241636296	3,791725599	16,70030542	4,431496337	1,608629185	1,902383682	0,704801538	1,330347617	0,963500279	0,433945513	0,019823457	0,202299502	0,217083682	0,061700378	0,06202465
260	9	30	33	>=28	]32;36]	S10	406,0385941	5,359144752	12,34924717	57890,56947	9666,876935	0,762885486	0,127390699	5,988549338	3,789487596	16,84710947	4,445748678	1,606694106	1,906776468	0,798061484	1,331434772	0,901472813	0,429206349	0,020952381	0,204444444	0,22031746	0,061587302	0,063492063
261	9	30	33	>=28	]32;36]	L	405,5943925	5,263911056	12,87781671	67296,57612	12044,50654	0,752203569	0,134626772	5,587325302	3,722147203	17,75586494	4,770328514	1,606051407	1,878387954	0,684479908	1,291438344	0,851066432	0,426980728	0,023554604	0,202997859	0,218843683	0,064239829	0,063383298
262	9	30	34	>=28	]32;36]	US	417,9721254	7,200061958	16,50843704	78871,69924	17698,68347	0,691396025	0,146544055	5,030448885	5,091212635	30,07544346	7,150787815	1,915384615	2,389345556	0,833316331	1,302684916	1,167518779	0,427083333	0,015197568	0,221843003	0,20979021	0,056140351	0,068965517
263	9	30	34	>=28	]32;36]	S5	407,2854533	6,909732137	24,50666719	111163,6003	15636,72767	0,557333161	0,071239846	7,512613591	4,88591845	40,07891307	8,673260067	1,656381909	2,2146386	0,541229748	1,388559505	0,965809522	0,444858832	0,017380139	0,206989472	0,211836432	0,057675255	0,068362531
264	9	30	34	>=28	]32;36]	S10	411,3998624	6,81956366	25,08311634	201672,1238	18994,39124	0,68936677	0,064927675	10,61745655	4,822159709	44,96635803	9,324941674	1,788701242	2,32354892	0,501325043	1,331794521	1,198606617	0,442728443	0,018018018	0,207207207	0,207850708	0,055984556	0,068211068
265	9	30	34	>=28	]32;36]	L	413,4135546	7,246699738	30,55677788	152668,6288	12487,71496	0,434069163	0,035505212	12,22550557	5,124190526	43,7491023	8,537758711	1,770440066	2,297853934	0,464999439	1,306722964	1,208367833	0,414718615	0,016450216	0,223376623	0,222943723	0,054545455	0,067965368
266	9	30	36	>=28	]32;36]	US	399,3517497	5,194406888	11,75709033	55507,30821	18086,55392	0,696690876	0,25467087	2,737479458	3,673000335	16,4182334	4,299057841	1,536208125	1,79766324	0,841180655	1,38957506	0,603496013	0,410357887	0,021409931	0,216273818	0,219470244	0,054098345	0,071331718
267	9	30	36	>=28	]32;36]	S5	400,7307172	5,416939682	13,35727263	68937,74253	7492,969936	0,852163679	0,089619118	9,508726451	3,830354783	18,93618483	4,943715637	1,52507837	1,914015115	0,708064922	1,458103168	0,66542148	0,416356877	0,021197007	0,214374226	0,216748768	0,054455446	0,071428571
268	9	30	36	>=28	]32;36]	S10	400,413562	5,68676866	14,78904379	88065,87236	6850,261055	0,859417205	0,066839477	12,85791422	4,021152682	20,74344177	5,159149564	1,661646709	1,950719221	0,712862122	1,497419995	0,662554641	0,418970838	0,020493924	0,216322892	0,216017142	0,055576962	0,072618242
269	9	30	36	>=28	]32;36]	L	399,4940919	5,491495032	13,75504031	85609,67815	8074,067516	0,843411704	0,079544313	10,60304215	3,883073376	19,32861563	4,977659128	1,608915441	1,856624462	0,69864623	1,515577509	0,670365253	0,422051696	0,020193861	0,214054927	0,216074313	0,056138934	0,071486268
270	9	30	37	>=28	>36	US	394,9177163	5,709572229	11,2866568	53418,98805	13367,94095	0,736551974	0,231078322	3,187481702	4,037277241	16,51647295	3,805357313	1,449522946	1,455816875	0,823338619	1,306973608	0,789448067	0,342049716	0,013747739	0,257919323	0,264054292	0,052942599	0,065359477
271	9	30	37	>=28	>36	S5	394,2743921	6,045724971	14,47787001	75429,29365	8176,483161	0,766503668	0,087053332	9,692313731	4,274973124	20,30865595	4,812146694	1,490815325	1,421653034	0,828446673	1,345005585	1,103872089	0,336843963	0,013147771	0,265969522	0,265007742	0,054658512	0,06437249
272	9	30	38	>=28	>36	US	409,4948805	4,877674147	18,53205457	87133,14894	8137,686973	0,78063528	0,0964851	7,472187235	3,449036466	26,48245946	6,096568913	1,806034483	1,962264151	0,767283054	1,49713501	0,763147495	0,466453674	0,021671827	0,191082803	0,213450292	0,062295082	0,056179775
273	9	30	38	>=28	>36	S5	405,402421	5,049798284	25,82387538	155482,2613	7149,70691	0,664469898	0,034539175	21,48784385	3,57074661	36,58011248	10,09340991	1,756673035	2,273434616	0,437746798	1,560315162	1,170855368	0,473858255	0,019833329	0,186320037	0,215604725	0,055932132	0,050364787
274	9	30	38	>=28	>36	S10	399,9826667	5,035281371	29,21373788	181138,1521	6202,474738	0,556311179	0,01904903	29,2041741	3,560481603	46,01124561	12,92275898	1,726350497	2,154044142	0,399532263	1,595567502	1,175778796	0,460923077	0,019076923	0,193230769	0,220307692	0,056	0,050461538
275	9	30	38	>=28	>36	L	400,3651765	4,846804985	29,50457474	192363,5661	7642,942592	0,550621362	0,021877155	25,16878333	3,427208672	43,43497615	12,67357208	1,686664086	2,079293213	0,37835502	1,568730501	1,080672314	0,455094991	0,022020725	0,194732297	0,216753022	0,057858377	0,053540587
276	10	31	32	>=28	]28;32]	US	400,3033333	5,544932458	14,95438826	85924,92821	13531,90796	0,762980496	0,099443395	7,790960123	3,920859342	23,53137407	5,850013095	1,416665846	1,849557522	0,549315121	1,440232609	1,038762633	0,391455696	0,021507863	0,221528724	0,23041529	0,059880776	0,063497942
277	10	31	32	>=28	]28;32]	S5	399,832	5,37630688	16,48437054	95869,09021	10342,12456	0,796356181	0,081656867	9,424122358	3,801623053	23,00207669	6,205317035	1,466763006	1,805841924	0,491083352	1,485478366	0,803894979	0,380421314	0,026666667	0,227272727	0,235872236	0,060606061	0,063275434
278	10	31	32	>=28	]28;32]	S10	400,6701676	5,348700017	16,71197558	100016,2491	7319,35439	0,79476346	0,058258773	13,67562609	3,782102053	23,94604067	6,33073934	1,390761713	1,743203833	0,426174982	1,508223615	0,750596386	0,382702579	0,022157934	0,228345371	0,241544167	0,05999332	0,065256629
279	10	31	32	>=28	]28;32]	L	400,9713518	5,451931967	16,96192895	103394,0511	7269,207181	0,792864789	0,055743037	14,22356642	3,855098064	24,59666295	6,380295011	1,426457612	1,847650668	0,467512778	1,47425735	0,723655087	0,389546754	0,024091466	0,225806452	0,23519804	0,05920784	0,066149449
280	10	31	33	>=28	]32;36]	US	378,2644637	5,351912234	17,98083655	120314,6152	13176,82186	0,762334363	0,110153834	7,439199642	3,784373433	28,6004169	7,628092473	1,662558055	2,123462873	0,529870788	1,515618215	1,088536895	0,448792922	0,018887537	0,186799609	0,227998501	0,057911127	0,052001591
281	10	31	33	>=28	]32;36]	S5	379,4519908	5,392085037	21,64051819	180264,572	20540,87658	0,75682528	0,073976878	10,53334047	3,812779895	33,55728373	8,822120433	1,704665777	2,199339905	0,472930759	1,506834556	1,143462347	0,449398134	0,018917184	0,195609719	0,228789502	0,057511004	0,04973486
282	10	31	33	>=28	]32;36]	S10	377,8714556	5,322951009	23,70180411	191937,7577	14679,05681	0,733264935	0,056078792	13,07561924	3,763894755	33,85259755	8,994034041	1,696508221	2,141944669	0,41262401	1,515817373	0,928156887	0,446624351	0,019619158	0,195614541	0,228505482	0,057703405	0,051933064
283	10	31	33	>=28	]32;36]	L	386,0869163	5,499445147	22,78362277	159238,866	8177,784354	0,724419121	0,037202873	19,47212828	3,888694956	36,97272462	9,507746182	1,853742181	2,338836603	0,488739393	1,504438671	1,002203524	0,453777965	0,021105952	0,191642043	0,222878852	0,058252427	0,052342761
284	10	31	34	>=28	]32;36]	US	492,8688525	9,133943728	15,75775988	95298,01478	28266,74898	0,68526336	0,216675575	3,162623938	6,458673549	22,57985365	3,622683811	2,778198408	3,516937669	0,95855431	1,226874176	0,838269327	0,44534413	0,012396694	0,20083682	0,214574899	0,054901961	0,06374502
285	10	31	34	>=28	]32;36]	S5	486,4755007	9,490647888	18,95090745	128122,1572	34115,60111	0,72660928	0,175806598	4,238265335	6,710901479	29,20582613	4,570185434	2,812399506	3,485537652	0,817494025	1,231308016	0,965013587	0,447933804	0,011761645	0,207150612	0,21251049	0,054821917	0,063909605
286	10	31	34	>=28	]32;36]	S10	486,4455364	9,489615261	23,62433046	170548,7314	23326,49358	0,702708959	0,096111744	7,311374545	6,710171302	33,59494348	5,00657017	2,987601581	3,626372157	0,712978302	1,263568758	1,072667336	0,459375	0,0125	0,20234375	0,20703125	0,05625	0,0625
287	10	31	34	>=28	]32;36]	L	492,1276843	9,578364011	21,38377622	152517,2334	23605,25035	0,723546773	0,111984084	6,461157206	6,772926145	32,36114861	4,778015871	2,932400368	3,572567893	0,777414622	1,205654954	1,076941184	0,44913841	0,011117287	0,205113952	0,210672596	0,058921623	0,065036131
288	10	31	36	>=28	]32;36]	US	388,3562129	6,824321872	18,41102291	124378,3694	17319,91388	0,785860344	0,134863867	5,825468688	4,825524273	27,44625218	5,629064663	2,30129886	2,820365484	0,63501199	1,425625581	0,801593574	0,445390437	0,012865062	0,212046274	0,22375731	0,049249698	0,06041077
289	10	31	36	>=28	]32;36]	S5	387,3142077	7,439475542	21,10835428	161943,1081	14511,93296	0,768819196	0,072879395	10,32678101	5,260503604	36,7175145	6,866873507	2,36591525	2,761363636	0,520846219	1,409025539	1,06092989	0,435797665	0,012886598	0,215206186	0,220492866	0,053082192	0,06185567
290	10	31	36	>=28	]32;36]	S10	390,0915989	7,285370029	24,97146918	235843,1454	19544,67921	0,750661889	0,061958716	12,11725198	5,151534551	40,95305418	7,881264168	2,295317263	2,809727018	0,539683987	1,409781476	1,011968931	0,443440192	0,015174135	0,214238487	0,217552184	0,047734288	0,061860714
291	10	31	36	>=28	]32;36]	L	389,8635927	7,173045522	26,18922585	249114,1118	15135,42599	0,724983748	0,044047837	16,45900894	5,072109131	44,75150152	8,823055728	2,237984224	2,747660248	0,490353322	1,311960408	1,070047427	0,441295547	0,016644175	0,211875843	0,217273954	0,050382366	0,062528115
292	10	31	37	>=28	>36	US	405,8779661	5,525301071	9,211458246	29216,14453	9493,998116	0,699473481	0,269552124	2,594947023	3,906977855	12,78342089	3,704505597	1,554054054	1,482142857	1,077932083	1,32882846	0,550896801	0,36977492	0,022151899	0,237341772	0,241486068	0,074303406	0,059561129
293	10	31	37	>=28	>36	S5	409,271487	5,828626092	12,47850958	53794,34965	7776,182907	0,780947387	0,108779493	7,392177268	4,121461035	17,32065829	4,171976514	1,559708321	1,605998698	0,984572493	1,392857119	0,711670816	0,370982467	0,019255487	0,229498044	0,247745699	0,071887153	0,057238095
294	10	31	37	>=28	>36	S10	409,271487	5,841949048	13,10488311	65369,34652	7061,251778	0,808472821	0,087331914	9,257472836	4,130881787	18,07896628	4,376539251	1,618683002	1,69953775	0,9213359	1,440964004	0,787453351	0,372197309	0,01921845	0,229980782	0,247277386	0,071748879	0,059577194
295	10	31	37	>=28	>36	L	406,4249767	5,559716205	11,86072454	53046,47285	6290,85816	0,793363264	0,0940861	8,432311063	3,93131303	17,2154361	4,379055029	1,525263158	1,549479167	0,99417593	1,398701792	0,847686884	0,363001745	0,020942408	0,235165794	0,247818499	0,071989529	0,061082024
296	10	31	38	>=28	>36	US	358,7697292	4,591593986	10,07623972	36804,05355	6314,249046	0,748844387	0,157319665	4,876424397	3,246747244	14,7660312	4,357858731	1,06705137	1,147129187	0,89703822	1,395932683	0,887274273	0,356223485	0,019555514	0,241499079	0,251066445	0,061051155	0,062841402
297	10	31	38	>=28	>36	S5	358,7072879	4,824602339	11,85427779	46860,36444	7094,815591	0,758904697	0,116544104	6,605012083	3,411509031	16,57293674	4,989701174	1,066431085	1,137345679	0,871936909	1,380687599	0,821767594	0,343820225	0,021348315	0,248883929	0,252808989	0,065380493	0,065168539
298	10	31	38	>=28	>36	S10	357,2483828	4,812460819	12,30117516	55377,70843	5854,136599	0,770373854	0,081936279	9,903739879	3,40292368	17,99587641	5,288920113	1,085507108	1,17184668	0,823167583	1,393759946	0,816548366	0,350884931	0,02128802	0,245988836	0,255438471	0,063898976	0,062500766
299	10	31	38	>=28	>36	L	356,4310004	4,731876855	11,92548164	51311,48198	4537,509185	0,77012146	0,068102364	11,3082927	3,345942212	18,00444631	5,380979459	1,091373073	1,1710609	0,841991876	1,425577847	0,912549002	0,353587116	0,021229868	0,243777452	0,256954612	0,06295754	0,061493411
300	11	28	29	>=28	]28;32]	US	389,3506494	1,875204629	5,359688518	8344,426645	2184,666621	0,718262899	0,216028207	3,412641762	1,32596991	7,790528254	6,014170955	0,458333333	0,525252525	0,644805434	1,528276292	0,934235128	0,345744681	0,038888889	0,214285714	0,257142857	0,078717201	0,067385445
301	11	28	29	>=28	]28;32]	S5	389,6649351	1,903879244	5,32877705	11431,6589	4595,656844	0,674095604	0,242406491	2,780847996	1,346245924	7,422856087	5,780835317	0,474169742	0,466666667	0,966299	1,529445003	0,837501522	0,345637584	0,039955605	0,208053691	0,253038674	0,077007701	0,06935123
302	11	28	29	>=28	]28;32]	S10	390,7656837	1,930870836	5,999440038	14171,79771	4141,484259	0,719380498	0,161976695	6,673705515	1,365331861	8,700122064	6,346309162	0,492475048	0,515611472	0,650001588	1,444830063	0,843951867	0,343978531	0,038622093	0,21690025	0,255807625	0,077522418	0,067169082
303	11	28	29	>=28	]28;32]	L	391,5930421	2,004038111	6,588189047	14170,04068	795,4427543	0,801068586	0,04496841	17,81402949	1,417068938	10,01156188	7,064978713	0,519051347	0,552555796	0,526371314	1,421400986	0,792609603	0,347058824	0,039100346	0,21384083	0,253287197	0,078546713	0,06816609
304	11	28	30	>=28	]28;32]	US	366,4831804	2,060759164	4,69357507	6818,249579	1703,341126	0,652870997	0,259464681	2,594830311	1,457176779	6,964658837	4,538735755	0,430201783	0,421128252	0,790974615	1,425038325	0,760282721	0,307801237	0,041325137	0,246673449	0,243962047	0,078191684	0,078067723
305	11	28	30	>=28	]28;32]	S5	368,2616352	2,007292735	4,902769881	12333,94571	5262,842261	0,659060247	0,25863769	2,548198789	1,419370305	8,501104655	5,989349379	0,406870124	0,416398714	0,853123943	1,419314311	0,797768849	0,306951872	0,041394336	0,243070362	0,247058824	0,073545554	0,079144385
306	11	28	30	>=28	]28;32]	S10	369,7213317	2,09187517	5,103080204	9767,937992	2434,188862	0,704611103	0,175590437	4,01281024	1,479179118	10,54830528	7,131188611	0,384516991	0,371714121	0,698189208	1,426165873	1,152758634	0,295835587	0,041103299	0,249864792	0,252028123	0,081124932	0,080043267
307	11	28	30	>=28	]28;32]	L	369,1216594	2,099934453	8,240500215	36563,00162	1361,989758	0,794278631	0,029587269	26,84528383	1,484877892	11,63770994	7,837486167	0,465047784	0,483482635	0,300884996	1,143536028	1,016914058	0,311350226	0,041999306	0,244706699	0,247483513	0,076362374	0,078097883
308	11	28	31	>=28	]28;32]	US	354,8026575	1,91678492	4,535438562	5572,238931	1786,700162	0,636964212	0,27569128	2,282648929	1,355371615	7,471319893	5,729241761	0,483502062	0,436698718	0,765466616	1,438727044	0,90729862	0,316645572	0,045903185	0,221277647	0,254408508	0,086619854	0,070628202
309	11	28	31	>=28	]28;32]	S5	354,1770956	2,004660654	7,330959097	16427,07524	2121,44174	0,710860835	0,091802699	7,743354404	1,417509143	14,66308885	10,31404742	0,444606414	0,439490446	0,552857483	1,425489221	1,310952991	0,317346939	0,047571853	0,222001982	0,253846154	0,086223984	0,074331021
310	11	28	31	>=28	]28;32]	S10	354,3153171	1,895591869	9,042582083	14655,60816	771,700387	0,533441609	0,028454439	18,91820237	1,340385865	13,26516842	9,897204188	0,440230943	0,442753328	0,368696139	1,432058426	1,258221294	0,315849307	0,04772571	0,223368891	0,255269888	0,084584945	0,073201259
311	11	28	31	>=28	]28;32]	L	353,1417798	1,927178825	10,31772006	21152,66158	1235,782352	0,511594823	0,02988843	17,11681797	1,362721215	14,54522887	10,67366436	0,444498382	0,439171559	0,295650306	1,451831992	1,237618964	0,315955766	0,048341232	0,223064771	0,253080569	0,085939968	0,073617694
312	11	28	32	>=28	]28;32]	US	342,0514286	2,97277272	7,573498439	19757,81053	7060,988487	0,683500363	0,244267359	2,798164955	2,10206775	11,02065805	5,601379819	0,789285714	0,663120567	0,783996131	1,363706761	0,948327815	0,336814621	0,035714286	0,214285714	0,246073298	0,085271318	0,07310705
313	11	28	32	>=28	]28;32]	S5	340,00453	3,041465676	9,058279254	31541,58486	3661,446444	0,650236365	0,104484734	5,988378717	2,150641004	13,23142761	6,86257891	0,864553314	0,819293478	0,598641874	1,438442869	1,080742544	0,339468303	0,036474164	0,216818642	0,238241309	0,093211753	0,073619632
314	11	28	32	>=28	]28;32]	S10	339,6374769	2,915276466	9,781271573	27836,03727	1978,796262	0,714246117	0,050778276	14,14756764	2,061411758	14,86231682	7,221146989	0,825791242	0,80675815	0,577467089	1,436031937	1,055618675	0,345471233	0,035802571	0,217810799	0,238980596	0,09005652	0,071878281
315	11	28	32	>=28	]28;32]	L	340,9828371	2,868294206	10,34384661	38159,45169	5354,249989	0,719581379	0,100966298	7,126946214	2,028190284	14,54448531	7,171164082	0,794192997	0,767111853	0,5316054	1,459061238	1,045847035	0,340266998	0,03601366	0,221980751	0,244023595	0,086619062	0,071095933
316	11	28	33	>=28	]32;36]	US	372,7611386	4,23219669	13,0818204	118998,9427	8298,394868	0,797269236	0,109329168	7,380220878	2,992614979	18,05036164	6,446173474	1,455223818	1,092603741	0,329906102	1,375455576	0,673143886	0,383939415	0,032064536	0,227296144	0,241391313	0,065179457	0,063598195
317	11	28	33	>=28	]32;36]	S5	366,9974684	4,333486686	16,73910128	253845,9646	15404,51354	0,793143241	0,071250072	11,79410379	3,064237822	24,8920496	10,50986794	1,277556475	0,918963316	0,23903994	1,452479723	0,95992302	0,377944325	0,03372093	0,221830986	0,240610329	0,063169165	0,060840708
318	11	28	33	>=28	]32;36]	S10	369,6714666	4,266745146	19,64086133	284681,9669	18276,73055	0,815797007	0,053284134	15,47858874	3,017044426	29,89074349	9,893580785	1,404853728	1,13305622	0,201708452	1,144547362	1,000312953	0,37735736	0,033956557	0,221033161	0,239143806	0,068493719	0,060015397
319	11	28	33	>=28	]32;36]	L	369,0929889	4,335321778	21,30195502	291821,2816	11752,45853	0,774292347	0,031182917	24,83065827	3,065535428	30,6148077	9,986773409	1,32771224	1,188392247	0,213120801	1,117868843	1,050335275	0,374834875	0,031704095	0,222589168	0,241743725	0,069682959	0,059445178
320	11	28	34	>=28	]32;36]	US	371,2008589	2,992732555	10,5572825	44227,37545	15170,5453	0,718134115	0,153703499	4,779888208	2,116181484	19,78929902	8,294931841	1,029909703	1,253614141	0,509961315	1,459559262	0,888398594	0,410336501	0,034597159	0,193776259	0,231375378	0,067842445	0,058414085
321	11	28	34	>=28	]32;36]	S5	370,6284289	3,080924002	15,93262195	125593,3172	15080,7535	0,744056475	0,076584936	8,386551568	2,178542254	25,78842959	11,83747047	1,040556323	1,219617256	0,340621199	1,476307151	1,199716785	0,414556962	0,033441208	0,191658391	0,236401674	0,067991632	0,057531381
322	11	28	34	>=28	]32;36]	S10	357,8397172	3,397327801	26,32576956	133979,7806	9141,207681	0,482665998	0,033251663	14,67909596	2,402273526	41,80291816	17,39966795	1,174512668	1,244615848	0,188666691	1,288070577	1,203485347	0,412316125	0,032943317	0,194336071	0,23599011	0,067206352	0,057208026
323	11	28	34	>=28	]32;36]	L	362,0700326	3,285998351	26,47816576	138098,7404	4634,138933	0,49176922	0,016502155	29,80030216	2,323551717	37,38819047	16,09096548	1,118201582	1,261155618	0,190360315	1,228300866	1,234763851	0,410418867	0,034846885	0,194649771	0,235480465	0,067229849	0,057374164
324	11	28	35	>=28	]32;36]	US	377,5884244	4,256358645	10,6562783	42468,70171	17958,26084	0,667828464	0,226178221	2,83827687	3,009700061	19,92730506	6,92335509	0,888888889	0,822222222	0,606182256	1,34187043	0,983925448	0,353760446	0,033426184	0,214285714	0,250696379	0,076056338	0,059322034
325	11	28	35	>=28	]32;36]	S5	375,612015	4,388376578	14,00803119	48967,42757	6348,126856	0,635421042	0,068237815	10,55595248	3,103050837	20,92059693	6,74194463	1,002484971	1,02672956	0,46265317	1,375041199	1,248005698	0,347098214	0,031818182	0,218961625	0,255506608	0,082589286	0,051339286
326	11	28	35	>=28	]32;36]	S10	374,9311633	4,231489939	14,54151415	61614,29041	4806,654546	0,661928226	0,051620347	12,82625662	2,992115231	23,26359027	7,757433609	1,076351246	1,021083344	0,451446368	1,397197981	1,084905592	0,358765005	0,03038695	0,212686875	0,260451439	0,081990498	0,055719233
327	11	28	35	>=28	]32;36]	L	376,8414587	4,210124954	16,36836976	76790,48416	3438,896741	0,669140059	0,029965999	22,32997672	2,977007904	23,29321619	7,82437163	1,080080429	1,002693523	0,370761398	1,355264367	1,084043945	0,361564626	0,030272109	0,210204082	0,257142857	0,081972789	0,058843537
328	11	28	36	>=28	]32;36]	US	380,4063492	2,636648228	4,534498419	7911,825931	10545,18187	0,515622457	0,387691694	1,329980663	1,864391842	6,192130802	3,521590652	0,632743363	0,714953271	1,02300718	1,197892966	0,954194898	0,361878453	0,032967033	0,215434084	0,225988701	0,081920904	0,079320113
329	11	28	36	>=28	]32;36]	S5	378,0630517	2,537206221	5,647905816	10643,21114	2186,154447	0,632049597	0,294284154	2,151491031	1,794075724	8,774152481	4,641894845	0,597560976	0,670454545	0,836410208	1,136643784	0,921033584	0,361653272	0,032146958	0,221130221	0,224815725	0,08	0,079064588
330	11	28	36	>=28	]32;36]	S10	379,1761934	2,658150222	6,43346141	13741,17392	3359,930551	0,633485528	0,151144945	4,611441926	1,879596048	10,96556623	5,840519628	0,689413323	0,754142645	0,738844296	1,175931807	1,159064971	0,357447491	0,034141709	0,213628614	0,226004149	0,087048814	0,081729223
331	11	28	36	>=28	]32;36]	L	380,787734	2,962382473	8,952809247	34590,2097	2869,640863	0,733312351	0,060836378	12,05384623	2,094720735	16,42100394	7,839233013	0,808791376	0,813306104	0,505132679	1,197414867	1,073713791	0,357270454	0,032154341	0,219006788	0,233297606	0,082172204	0,076098607
332	12	28	39	>=28	>36	US	392,3278793	7,300517251	17,30509434	116641,7213	26649,73056	0,834789106	0,129619433	6,440325909	5,162245255	23,96210041	4,382431089	2,23156662	2,64212963	0,657929106	1,456917935	0,420464074	0,437867647	0,015531695	0,214941648	0,232344243	0,048740893	0,062515263
333	12	28	39	>=28	>36	S5	392,4752747	8,547413703	18,23216438	146252,7391	38231,67041	0,84086396	0,110173133	7,636699157	6,043934191	24,95763069	4,336490714	2,420807549	2,993829341	0,656479375	1,396969017	0,49507722	0,437580438	0,016414141	0,209612817	0,215909091	0,050734312	0,065637066
334	12	28	39	>=28	>36	S10	392,8034374	8,76336665	20,32405455	221777,6482	25747,39051	0,844202115	0,09867037	8,631060597	6,196635985	28,11253099	4,542130351	2,661019136	3,119293837	0,57692613	1,361857211	0,620713722	0,440796862	0,015583598	0,216443557	0,212826291	0,050284826	0,064064866
335	12	28	39	>=28	>36	L	391,4923858	8,001172693	18,93027166	211903,9857	17784,04627	0,85984001	0,07216209	11,9153978	5,657683469	25,94282355	4,585414453	2,356962467	2,774872093	0,552515851	1,313660911	0,674706312	0,431629013	0,017043203	0,219183512	0,220372572	0,050733254	0,061038446
336	12	28	29	>=28	]28;32]	US	354,4690265	3,280250593	4,867779272	6139,050027	2831,523816	0,532352922	0,293597226	2,067053019	2,319487438	7,719612894	3,536290433	0,502575342	0,604519486	1,036070725	1,046614662	1,176946838	0,301607153	0,033370412	0,264073371	0,240251831	0,073043061	0,087468378
337	12	28	29	>=28	]28;32]	S5	351,8622635	3,378246688	7,214452924	11771,96587	3693,543146	0,622426996	0,177525149	3,433796882	2,388781142	10,60738664	4,040737286	0,558009467	0,637997956	0,942893348	1,138158586	1,193653494	0,295596762	0,029046336	0,267725017	0,248771465	0,071599602	0,089049449
338	12	28	29	>=28	]28;32]	S10	351,3801992	3,473635215	8,103836802	21533,23337	6414,049655	0,613645301	0,182784971	3,357197797	2,456231016	11,98399736	4,879018823	0,562429008	0,640391565	0,815239001	1,219730354	1,111387767	0,288017195	0,029016658	0,271359484	0,248790973	0,071466953	0,091348737
339	12	28	29	>=28	]28;32]	L	352,5116697	3,251710214	7,417263874	15733,60983	3978,902188	0,580368936	0,146770592	3,95425901	2,299306343	11,16317879	4,855020223	0,551697518	0,610489848	0,805158532	1,192557892	1,113884133	0,294117647	0,034077079	0,260851927	0,239756592	0,077484787	0,093711968
340	12	28	31	>=28	]28;32]	US	370,4966259	2,958441881	5,987694894	10603,63532	3479,555835	0,663740795	0,217950607	3,260679732	2,091934316	9,688424231	4,857926244	0,6468766	0,761904762	0,964225555	1,312072884	1,091225817	0,329952917	0,033994607	0,233236152	0,238702267	0,075929044	0,08971328
341	12	28	31	>=28	]28;32]	S5	369,9330759	3,194375906	7,776768904	18082,66503	2011,328807	0,661073195	0,085883208	7,355861423	2,258764864	13,96635353	5,994126134	0,66600864	0,846875	0,755064796	1,336205364	1,214881288	0,326484018	0,03196347	0,241733181	0,237078652	0,077625571	0,086659065
342	12	28	31	>=28	]28;32]	S10	369,8822817	3,122087569	10,22542091	25482,41959	2616,99895	0,585085576	0,060105077	9,709450896	2,207649291	14,28929801	6,489224021	0,690505161	0,804337847	0,542235175	1,304278885	1,15235281	0,325944094	0,032908249	0,237748377	0,240281725	0,077162078	0,085955477
343	12	28	31	>=28	]28;32]	L	370,0631229	3,106348765	10,5331891	34507,94588	4172,547058	0,641342501	0,077548278	8,270235278	2,196520277	14,85189015	6,761553856	0,696464591	0,790137022	0,563072483	1,335709945	1,170212358	0,330118694	0,03264095	0,235163205	0,237388724	0,078264095	0,086424332
344	12	28	32	>=28	]28;32]	US	373,816061	4,177317773	8,853133686	30783,97441	10850,24176	0,731434715	0,20209457	3,799464925	2,953809724	12,17357959	4,242368128	0,954090074	0,92479525	0,645460647	1,32979227	0,793929519	0,32867784	0,028367085	0,239705526	0,260835913	0,067748376	0,06141517
345	12	28	32	>=28	]28;32]	S5	371,4075925	4,615551945	11,03138088	71738,86793	8659,926959	0,772858778	0,089085422	9,602965788	3,263688079	15,7144006	4,553162029	0,895102438	0,971394423	0,487314993	1,082082235	0,811330385	0,331764706	0,026730732	0,247352941	0,265294118	0,07129902	0,05740188
346	12	28	32	>=28	]28;32]	S10	367,6973518	4,61870918	10,93567928	88534,33442	12841,77822	0,769299575	0,1115858	6,894242596	3,265920581	16,46117352	5,040285918	0,909172015	0,854733916	0,425168387	1,063862067	0,919505016	0,330635838	0,025433526	0,239884393	0,269364162	0,077456647	0,057225434
347	12	28	32	>=28	]28;32]	L	371,3539581	4,574196578	10,79567324	86881,59581	5206,690312	0,765933923	0,045901329	16,68653033	3,234445419	17,99573591	5,563777891	0,914873872	0,944979433	0,409696106	1,087305311	0,983442693	0,337888199	0,02815735	0,239337474	0,262939959	0,074120083	0,057556936
348	12	28	33	>=28	]32;36]	US	388,6256357	3,306973126	3,487797237	5660,644406	12998,01156	0,475176493	0,4779603	1,007892239	2,338383123	4,459343438	1,840556522	0,409118852	0,443326271	1,327797899	1,124269413	0,772663193	0,253779775	0,024353177	0,281829463	0,294435305	0,064802443	0,057092016
349	12	28	33	>=28	]32;36]	S5	386,1117203	3,392071759	6,544629502	16600,42528	3488,693927	0,593719039	0,255343717	3,808417146	2,398556943	10,58814235	4,264193117	0,428207264	0,44037851	0,974447531	1,26061175	0,848911398	0,245260473	0,020856504	0,306638783	0,310107113	0,06099201	0,055018521
350	12	28	33	>=28	]32;36]	S10	386,8980645	3,283281089	8,2716713	16154,959	1808,30526	0,643431893	0,072022546	8,933756568	2,321630322	13,73510422	5,916146117	0,423520924	0,43419062	0,720808683	1,320655901	0,76205664	0,246246246	0,024024024	0,303303303	0,301501502	0,061861862	0,063063063
351	12	28	33	>=28	]32;36]	L	385,6269084	3,565776575	8,986967461	20612,60868	1944,433774	0,660669553	0,062322446	10,60082835	2,521384797	13,87589309	5,503282606	0,507626316	0,570477248	0,657224449	1,370148801	0,918793816	0,26075388	0,023503326	0,296230599	0,298004435	0,06075388	0,06075388
352	12	28	34	>=28	]32;36]	US	372,6857143	3,730665409	11,5082507	40463,35124	5076,854942	0,67498554	0,116742997	7,063294812	2,637978809	21,72140268	8,15918525	0,960059351	1,133587786	0,658479439	1,391587253	1,352524902	0,378453039	0,025787966	0,217514124	0,244505495	0,065155807	0,060773481
353	12	28	34	>=28	]32;36]	S5	370,1050975	3,822933114	16,05901093	59747,66505	4819,831268	0,594676701	0,042952003	11,57254575	2,703221929	24,79734276	8,722009521	0,971452057	1,174399301	0,442230275	1,407879805	1,251746603	0,375775395	0,025423729	0,221290019	0,244067797	0,071186441	0,061016949
354	12	28	34	>=28	]32;36]	S10	369,8749226	3,79891263	17,63629595	63458,17293	5563,566639	0,497005631	0,043573961	11,4060237	2,686236882	24,89845601	9,268898129	0,97391673	1,153781572	0,397527523	1,409858214	1,089424647	0,373669468	0,02745098	0,222969188	0,243137255	0,069467787	0,063305322
355	12	28	34	>=28	]32;36]	L	372,7525253	3,867697324	16,8571241	81638,15565	4014,998054	0,651356368	0,032033974	20,33329893	2,734875005	24,47671922	8,949849325	1,00523095	1,231573648	0,431496807	1,373206361	0,993745479	0,382687927	0,02657555	0,215261959	0,242596811	0,070615034	0,062262718
356	12	28	35	>=28	]32;36]	US	408,6348123	3,207887704	4,698307409	10425,83369	7367,191663	0,497345541	0,447680777	1,110937897	2,268319149	7,054278101	3,118444794	0,595652174	0,758426966	1,115439609	1,225926857	0,771508703	0,341176471	0,035502959	0,240121581	0,251497006	0,065671642	0,074850299
357	12	28	35	>=28	]32;36]	S5	407,3940217	3,219635558	5,483943467	9029,800352	4508,221259	0,700846824	0,218126121	3,213034834	2,276626136	8,411848352	3,829643589	0,608280255	0,777153558	0,96224937	1,238623231	0,879944747	0,338044759	0,032967033	0,240048251	0,24852768	0,058752998	0,073027091
358	12	28	35	>=28	]32;36]	S10	407,3440128	3,284700371	7,562640494	24113,78159	7078,696843	0,737246262	0,191055539	4,843027619	2,322633907	10,83902371	4,668122784	0,690187566	0,924201028	0,781050406	1,390422962	0,877761671	0,345246052	0,032416901	0,23805898	0,252781743	0,060658122	0,0708382
359	12	28	35	>=28	]32;36]	L	408,3516576	3,202476603	7,190828609	17790,55448	2082,8003	0,7896201	0,092443492	8,541651584	2,264492922	9,876197272	4,36132839	0,641171264	0,83484326	0,832553409	1,34165021	0,923105445	0,336538462	0,033284024	0,24112426	0,251849112	0,064349112	0,07285503
360	12	28	36	>=28	]32;36]	US	345,444845	2,634971921	7,862508264	25914,57434	6582,717554	0,712697616	0,193330182	3,753340038	1,863206514	11,21659068	5,670486688	0,721859744	0,696400291	0,539098511	1,345044047	0,959293635	0,352376477	0,039747128	0,211772896	0,236517923	0,076269778	0,073930017
361	12	28	36	>=28	]32;36]	S5	346,6818727	2,667754173	8,348370573	29767,14452	5321,43695	0,754497279	0,134880579	5,593817008	1,886387066	12,06897192	6,726649803	0,76417505	0,682449828	0,473369586	1,311212582	0,866955255	0,361995754	0,039278132	0,21656051	0,241266376	0,07860262	0,065591398
362	12	28	36	>=28	]32;36]	S10	347,9908314	2,667524587	8,703935732	31546,05385	4932,932292	0,744882647	0,120236201	6,325887154	1,886224724	12,76019442	6,731484637	0,747853393	0,674221179	0,466580556	1,248790396	0,901909639	0,359347573	0,039387813	0,212518078	0,239570523	0,079312715	0,069863299
363	12	28	36	>=28	]32;36]	L	348,4810637	2,780531891	8,968795176	39892,41933	3046,334542	0,804715005	0,061451052	13,09521945	1,966132955	13,92749348	7,083698713	0,749304962	0,700793246	0,439267071	1,281841935	0,960532041	0,355617781	0,03780189	0,217010851	0,244312216	0,078053903	0,06720336
364	12	28	37	>=28	>36	US	402,2281879	4,223453028	9,603628738	31496,15038	8522,177219	0,701360832	0,178198208	4,135992497	2,986432276	16,84208928	4,802763727	0,691379431	0,892643168	0,915862372	1,403176562	0,91732804	0,31661442	0,021311475	0,277203351	0,27242921	0,055830583	0,060570988
365	12	28	37	>=28	>36	S5	401,1951872	4,567632166	14,80258778	65934,87948	4946,276774	0,730687837	0,062713886	11,27677883	3,229803678	20,9887629	6,498463991	0,9	1,059971134	0,732865492	1,436550598	0,959467947	0,311557789	0,021356784	0,273869347	0,271356784	0,055961071	0,060827251
366	12	28	37	>=28	>36	S10	400,9458303	4,498642135	14,07079329	72340,31046	9424,369352	0,71933702	0,098261851	7,632569393	3,18102036	21,34606952	6,688525076	0,958074944	1,129490711	0,651393682	1,427928924	0,967022279	0,322845129	0,021298669	0,26916572	0,269870977	0,057330172	0,059489333
367	12	28	37	>=28	>36	L	399,6501283	4,431523459	15,70109315	64335,94341	3901,921482	0,622111537	0,037730548	16,48827218	3,133560289	24,36077915	7,774153649	0,961504029	1,111865347	0,549659892	1,423283538	0,994156477	0,325129019	0,022628027	0,266375546	0,269154426	0,057165542	0,059547439
368	12	28	38	>=28	>36	US	390,7491857	3,532662066	7,648801204	19061,06316	4279,06234	0,661328914	0,307301783	2,152050361	2,497969303	12,37502056	4,670079125	0,983471074	1,092592593	0,922605593	1,326091545	1,128707476	0,396600567	0,033898305	0,195402299	0,214501511	0,079096045	0,070621469
369	12	28	38	>=28	>36	S5	387,7807678	3,382892157	10,1903036	31450,00707	5229,589168	0,699586849	0,112305605	6,366766847	2,392065984	15,78170156	6,397065569	0,989032552	1,128751333	0,646302126	1,362772066	1,102631825	0,395122138	0,034288039	0,187322797	0,205612727	0,082933424	0,080686233
370	12	28	38	>=28	>36	S10	387,7018795	3,471474075	10,84557993	35777,66517	3184,631763	0,76133207	0,067767482	11,23447476	2,454702859	16,32333629	6,649821678	1,09648483	1,286432161	0,607284375	1,447613329	0,899300508	0,40776699	0,034837236	0,187321531	0,205596802	0,083380925	0,081096516
371	12	28	38	>=28	>36	L	389,1040925	3,703486804	11,42129719	41613,56448	3207,952265	0,761333965	0,058690551	12,9720024	2,618760633	15,91435386	6,077055557	1,074941909	1,278843844	0,61639669	1,456240442	0,895218114	0,399607843	0,033333333	0,195686275	0,216862745	0,077647059	0,076862745
372	13	28	29	>=28	]28;32]	US	396,290429	6,253642329	17,94948346	128344,5113	18591,48694	0,742878882	0,111409069	7,081947379	4,421992898	26,255097	5,625015663	1,899554469	2,542884913	0,398086878	1,339436515	0,909268322	0,457680251	0,034351145	0,185758514	0,198473282	0,064327485	0,067647059
373	13	28	29	>=28	]28;32]	S5	392,7330798	6,683585038	24,61190337	266544,6492	23180,47353	0,721709129	0,070496856	11,17653925	4,726008303	34,15799062	7,566232692	2,270499098	2,851073639	0,297912936	1,254429782	0,994363773	0,442405915	0,035909185	0,182395794	0,192859298	0,072235047	0,070569223
374	13	28	29	>=28	]28;32]	S10	387,4382498	6,48530381	28,06372608	301110,0375	21485,02488	0,662333056	0,047259275	14,01487963	4,585802302	42,03279374	9,165853862	2,15976808	2,662302605	0,284794498	1,14836194	0,997831209	0,44137931	0,033855799	0,193103448	0,202507837	0,062068966	0,067084639
375	13	28	29	>=28	]28;32]	L	388,8060264	6,414751959	26,45260029	285685,0559	15140,81517	0,699305678	0,037061995	18,86853863	4,53591461	37,46958075	8,260645089	2,271907325	2,884234406	0,358043559	1,18250356	0,971508347	0,470195915	0,032096707	0,173822426	0,193413922	0,064193414	0,066277616
376	14	29	30	>=28	]28;32]	US	379,8368267	3,806291295	11,81542179	44613,063	7003,96172	0,653789159	0,134876985	5,790574294	2,691454386	21,15946549	7,621113655	1,172438454	1,145999544	0,469877044	1,400967995	1,049830388	0,389287647	0,032596098	0,205915587	0,217534312	0,082631447	0,073726542
377	14	29	30	>=28	]28;32]	S5	375,5914787	3,91251644	15,90615607	69745,74257	5871,398451	0,575379941	0,075242236	10,24662635	2,766566906	25,69704441	8,714085265	1,215557308	1,375812884	0,375632748	1,372820905	1,16083105	0,392896781	0,032019704	0,204651163	0,218645949	0,084350721	0,070422535
378	14	29	30	>=28	]28;32]	S10	381,5318354	3,819428885	17,98145051	51742,63962	4066,932579	0,44014028	0,034407648	12,78342608	2,700744065	28,86690053	10,63989893	1,217466408	1,246295914	0,376286811	1,302733386	1,103704586	0,390545148	0,033329941	0,204478535	0,21907293	0,080347675	0,072225772
379	14	29	30	>=28	]28;32]	L	384,1433255	4,002258677	18,41542029	78317,77833	5704,794842	0,524953524	0,038238472	13,72841276	2,830024251	30,34892765	10,72391081	1,223269577	1,297164998	0,390514287	1,261758195	1,096219357	0,389100127	0,031685678	0,207013097	0,219264892	0,079425433	0,073510773
380	14	29	33	>=28	]32;36]	US	363,9792116	3,120179809	6,332708867	18658,08801	17233,74161	0,650900125	0,292487453	2,226077855	2,206300301	11,72264682	5,045120581	0,763117326	0,858488103	0,84611757	1,245159517	0,854846055	0,345173205	0,036858441	0,23341535	0,250344353	0,075528169	0,068758401
381	14	29	33	>=28	]32;36]	S5	361,4107579	3,090729443	10,16112791	30940,6649	11969,84315	0,729102344	0,102742566	7,096400018	2,185475748	15,9578933	7,301793814	0,728693182	0,882539683	0,516523031	1,363206871	1,127571506	0,332244009	0,039215686	0,239651416	0,256696429	0,072340426	0,064732143
382	14	29	33	>=28	]32;36]	S10	361,5699925	3,315006244	12,08529377	57183,91243	8600,793866	0,715504226	0,107040431	6,689491105	2,344063395	19,57629032	8,355102127	0,849222832	0,983347674	0,448143157	1,299781561	1,117425963	0,330562591	0,038062995	0,23925236	0,25305721	0,073716249	0,065348595
383	14	29	33	>=28	]32;36]	L	363,1504065	3,227238237	12,80225947	63889,95319	3105,081446	0,741480987	0,036036321	20,57593474	2,282002042	19,14742734	8,390626735	0,814751266	0,943306399	0,393975301	1,271041187	1,100606962	0,334053276	0,036357091	0,237221022	0,251979842	0,07487401	0,065514759
384	14	29	34	>=28	]32;36]	US	383,867997	8,295563662	19,10618139	99150,24228	28976,67532	0,685995146	0,194170092	3,648590832	5,865849319	28,57423778	4,677475808	2,495544115	2,719317315	0,716211247	1,21832352	1,058203158	0,420981153	0,012583096	0,214664502	0,228043685	0,061691903	0,067313916
385	14	29	34	>=28	]32;36]	S5	383,594702	7,804103695	22,23129444	150302,9145	21923,70474	0,633928278	0,111679934	6,883965979	5,518334644	31,30481385	5,488513501	2,493360114	2,644830173	0,617898449	1,266528776	0,972213129	0,415929204	0,014616322	0,214987715	0,227560051	0,063882064	0,064475348
386	14	29	34	>=28	]32;36]	S10	383,833064	8,103047102	22,67412243	163261,3109	24745,76739	0,678717074	0,102488113	6,607460065	5,729719554	31,45037445	5,480937659	2,329921594	2,553143911	0,622440293	1,253864376	0,901255944	0,414702447	0,015389924	0,219212189	0,23062855	0,059128311	0,060938578
387	14	29	34	>=28	]32;36]	L	384,1095772	8,496654539	23,39903213	206272,4917	29884,20436	0,725063512	0,105045253	6,902391954	6,008042042	32,28397327	5,373459946	2,347952588	2,612589672	0,580965713	1,246763213	0,808877864	0,41605542	0,014669927	0,220863896	0,226976365	0,057049715	0,064384678
388	14	29	35	>=28	]32;36]	US	375,0581495	4,316879772	13,69662663	55041,80306	7290,959265	0,659105332	0,136130359	5,472211183	3,05249496	21,56215325	6,816712565	1,325141403	1,480434783	0,655577893	1,365359992	1,061091483	0,399192092	0,019558566	0,220887198	0,238878126	0,058464732	0,054929175
389	14	29	35	>=28	]32;36]	S5	377,3257862	4,51469445	15,51310249	69428,9936	5812,752336	0,723214693	0,116747919	6,194668835	3,192371061	21,9416912	6,657828753	1,313782991	1,448113208	0,571834294	1,447562564	0,993831107	0,398584906	0,017688679	0,217647059	0,248044693	0,060141509	0,054748603
390	14	29	35	>=28	]32;36]	S10	376,9251871	4,349627607	16,05613856	68317,16951	6755,451364	0,643828129	0,063264156	10,30723906	3,075651176	25,03225283	8,172151933	1,282717821	1,485806271	0,563375118	1,408706975	1,097145965	0,394161671	0,020736314	0,217922037	0,247876983	0,063961278	0,055341717
391	14	29	35	>=28	]32;36]	L	374,850101	4,339233435	18,66661125	74766,85964	5658,897648	0,548435085	0,041509541	13,21226576	3,068301387	27,08399069	8,827030748	1,293133803	1,509661836	0,457912552	1,438183954	1,111457564	0,400297066	0,019680654	0,218343854	0,246565169	0,06015596	0,054957297
392	14	29	36	>=28	]32;36]	US	379,1156611	4,100500297	10,41489644	26605,09963	6077,455752	0,565465371	0,134447695	5,74661042	2,899491566	15,02471215	4,64612003	0,886002886	0,97665733	0,896426916	1,296798443	0,934948227	0,340265924	0,023952311	0,243881252	0,245285404	0,06547677	0,077037206
393	14	29	36	>=28	]32;36]	S5	377,3208584	4,134689031	12,8079344	35902,29142	5727,081505	0,611881185	0,083523344	7,786749281	2,923666652	20,61624573	5,711284186	0,857749542	0,959134396	0,697281695	1,318570117	1,253598242	0,327922738	0,022697208	0,246164272	0,252407418	0,065533269	0,068140417
394	14	29	36	>=28	]32;36]	S10	376,2953484	4,412098062	16,98007502	59694,85978	5691,484045	0,503407317	0,05003775	10,00017249	3,119824459	24,47041002	7,833734013	0,910603673	1,060923583	0,491935642	1,340027901	1,17009734	0,3321041	0,024334891	0,249493842	0,25673439	0,067215257	0,070117521
395	14	29	36	>=28	]32;36]	L	378,8133525	4,323027162	15,0960149	47913,07624	3887,019209	0,527008008	0,042754304	12,32643156	3,056841822	23,67294357	7,744248788	0,888461008	1,049717454	0,513686228	1,307102547	1,091758805	0,328856862	0,027513921	0,247625287	0,251883393	0,071077629	0,073042909
396	14	29	37	>=28	>36	US	379,1723128	6,733918677	15,68532829	84292,30876	19765,70354	0,70299468	0,187268312	3,901594172	4,76159956	22,4984548	4,824750138	2,039716915	2,420095694	0,734285999	1,299213178	0,924271629	0,425738528	0,020649686	0,205451164	0,215546652	0,060383894	0,061311738
397	14	29	37	>=28	>36	S5	376,8798956	6,814020896	18,51066102	114987,8215	14582,18468	0,75932676	0,091497299	8,327880742	4,818240382	26,47955859	5,810537838	1,994594595	2,369205298	0,617145601	1,305211719	0,94368594	0,432068543	0,019585253	0,217870257	0,217917676	0,055690073	0,062575211
398	14	29	37	>=28	>36	S10	378,4625321	6,955355592	19,31764902	131164,6037	18701,49053	0,736534381	0,105066555	7,010418488	4,918179105	28,19962199	5,74563951	2,143437395	2,489396212	0,668943294	1,30470128	0,892800957	0,442791377	0,020350675	0,202948441	0,215918267	0,057223242	0,060767998
399	14	29	37	>=28	>36	L	380,4069193	7,187780607	20,02748157	139247,3293	15579,34089	0,715930044	0,080100051	8,937947397	5,082528409	28,52796654	5,612947777	2,173759929	2,525087979	0,670279717	1,27032078	0,93350486	0,437714286	0,020571429	0,208380952	0,217142857	0,054857143	0,061333333
400	14	29	38	>=28	>36	US	406,1457627	6,232054055	10,12794027	36726,93675	10973,08666	0,709950647	0,226658118	3,208942747	4,406727683	13,89359662	3,434105556	1,935132576	2,155334091	1,163706729	1,288949466	0,492920106	0,405027677	0,019608681	0,210298061	0,200625958	0,074132578	0,088858253
401	14	29	38	>=28	>36	S5	406,7831978	6,29484335	11,18952279	45538,66053	8832,553254	0,754471982	0,149422289	5,369570037	4,451126419	15,99447497	3,434327475	1,885558583	2,265079365	1,151463612	1,344089443	0,804195917	0,403622251	0,017811705	0,208279431	0,203045685	0,079634465	0,08778626
402	14	29	38	>=28	>36	S10	406,8782284	6,229235253	12,33289095	60068,34066	15510,87598	0,744514863	0,191988394	3,87774717	4,404734489	17,61658614	3,978382716	1,92168632	2,148765883	1,051360286	1,317081382	0,774510088	0,408891979	0,018893677	0,207487175	0,199809415	0,078140457	0,086777297
403	14	29	38	>=28	>36	L	405,8640351	6,092639265	12,91437006	64091,02255	14530,99969	0,746209943	0,169184014	4,410640969	4,308146539	18,29999374	4,247764919	1,878292461	2,119760479	1,023200733	1,310651978	0,839576723	0,412593206	0,018227009	0,207125104	0,20008285	0,076222038	0,085749793
404	15	29	30	>=28	]28;32]	US	416,1692308	3,953915722	7,550741928	17433,10069	5420,485544	0,666380966	0,229594296	3,139943141	2,795840619	12,03744949	4,178418653	0,707614555	0,957123288	0,826436061	1,293963668	1,129379307	0,326797386	0,041666667	0,248201439	0,221052632	0,065068493	0,094736842
405	15	29	30	>=28	]28;32]	S5	413,9003555	4,024654588	7,898192127	17476,96718	3260,284851	0,693588787	0,116318518	6,311121809	2,845860551	11,09772293	4,103680002	0,791317988	0,991882103	0,830124027	1,28405408	1,018848463	0,330245375	0,040140689	0,250668449	0,223137406	0,064292251	0,095840761
406	15	29	30	>=28	]28;32]	S10	413,893617	3,859758558	9,662357917	31490,21614	4235,758233	0,725070104	0,097529393	7,434375242	2,72926145	13,42755453	4,919849116	0,810433721	0,989330049	0,678427995	1,326140025	1,046136823	0,337341349	0,03740815	0,243152973	0,231128925	0,064128257	0,086840347
407	15	29	30	>=28	]28;32]	L	415,8324662	3,826699347	9,894542886	34377,94623	3561,353456	0,719406975	0,07452634	9,653056527	2,705885058	13,97265462	5,163801979	0,789396933	0,966192273	0,679831664	1,299925028	0,952453996	0,332416323	0,038514443	0,247592847	0,22696011	0,063732233	0,090784044
408	15	29	33	>=28	]32;36]	US	393,5969097	4,279549517	12,86001796	59751,07618	17910,68509	0,690569295	0,17513614	3,969874342	3,026098484	20,46241354	6,601680181	1,380744675	1,673923527	0,567054327	1,391022	0,995306517	0,427785196	0,027799712	0,199066431	0,216633049	0,062382195	0,063599908
409	15	29	33	>=28	]32;36]	S5	392,0989305	4,420087391	16,03821831	66945,50864	5615,369892	0,682032872	0,061312393	11,7797473	3,125473768	28,22729891	8,056216751	1,327075806	1,732037691	0,449559917	1,363559022	1,098102358	0,422939068	0,031137725	0,207185629	0,218181818	0,06091954	0,064367816
410	15	29	33	>=28	]32;36]	S10	392,4869098	4,499481639	19,41212048	110675,93	11763,91362	0,638428978	0,064149867	11,41416901	3,181613979	27,70330629	8,70561147	1,431041401	1,788755696	0,42383668	1,357978568	1,138892615	0,424910728	0,03030731	0,202830667	0,217107054	0,059769132	0,065075109
411	15	29	33	>=28	]32;36]	L	392,6820195	4,527694791	19,20031379	120854,9088	6681,809508	0,696895696	0,038529873	18,08715268	3,20156369	27,19149465	8,493191853	1,454560301	1,823503982	0,426067269	1,323295187	1,100451818	0,42463597	0,03030303	0,201495474	0,219992129	0,060606061	0,062967336
412	15	29	34	>=28	]32;36]	US	408,3310345	7,211823942	15,66194499	72720,25169	18925,58784	0,696782937	0,172423337	3,898507581	5,099529614	22,7382525	4,834373289	2,153359973	2,369047619	0,706396907	1,254884774	0,996447272	0,402684564	0,026845638	0,220735786	0,203333333	0,070469799	0,071895425
413	15	29	34	>=28	]32;36]	S5	408,1034483	6,814906632	17,78609645	109853,3569	16461,25965	0,722869787	0,110783712	6,525054731	4,818866692	28,30660848	5,288534935	2,006981671	2,240462223	0,64131663	1,208362235	1,024344757	0,414414414	0,025435074	0,214929215	0,20978121	0,069498069	0,071718539
414	15	29	34	>=28	]32;36]	S10	408,6969487	7,132908378	17,77539557	147285,5308	29006,16395	0,729238965	0,135260971	5,733278771	5,043727884	25,50192472	5,11421954	2,01675794	2,263538881	0,550257715	1,164822415	0,905062719	0,412394777	0,02493448	0,214561302	0,209654878	0,069231803	0,069222761
415	15	29	34	>=28	]32;36]	L	408,6447368	7,600975828	18,61710815	222838,9071	20272,50925	0,810892478	0,073769996	10,99217193	5,374701552	27,44559813	5,106441329	2,033838429	2,288490449	0,508849985	1,155633152	0,862740619	0,411713287	0,024912587	0,215034965	0,210227273	0,068618881	0,069493007
416	15	29	35	>=28	]32;36]	US	423,9258566	6,507044883	15,4897259	75115,45584	12110,69756	0,755644334	0,116725971	6,582468047	4,601175562	25,00108574	5,807624765	1,867564516	2,397600086	0,855100447	1,380888016	1,282713944	0,431903479	0,015574677	0,205928652	0,19766032	0,062252624	0,079185249
417	15	29	35	>=28	]32;36]	S5	425,2765957	6,87196508	22,42325321	173575,9276	13420,12803	0,719998362	0,05917309	11,71591343	4,859213108	34,71768182	7,00709276	1,863768116	2,479400749	0,589516208	1,389521453	1,214174405	0,420698925	0,016129032	0,205645161	0,205645161	0,062337662	0,074025974
418	15	29	35	>=28	]32;36]	S10	424,3948029	6,678580355	24,31368772	158325,0783	10863,39493	0,641400789	0,044187247	14,60388964	4,722469457	34,08877268	7,244654863	2,041667008	2,499849949	0,597439761	1,343151418	1,086527728	0,430907518	0,017649368	0,205789088	0,201459747	0,066270792	0,077923486
419	15	29	35	>=28	]32;36]	L	425,2403453	6,588756582	23,9112821	169752,3561	13260,80893	0,660165274	0,051571158	12,80105588	4,658954459	33,54288596	7,19965955	1,91786948	2,390899123	0,638912174	1,350361191	0,96459839	0,421480531	0,017115961	0,211810013	0,207103124	0,06504065	0,077449722
420	15	29	36	>=28	]32;36]	US	409,0791525	4,573474806	13,90772162	75925,77549	11710,10621	0,703579885	0,138314609	5,533602294	3,233935049	21,53754501	6,491297507	1,47942942	1,706320708	0,662933628	1,442263202	1,079486408	0,435565793	0,022225806	0,19669847	0,219307832	0,060584476	0,058159686
421	15	29	36	>=28	]32;36]	S5	408,386921	4,621113756	15,82399531	73586,37305	7536,822714	0,731817229	0,068103144	11,14231245	3,267620873	24,13104959	7,599965138	1,520895522	1,761565836	0,57948671	1,42291106	1,182664578	0,438964242	0,020382166	0,195431472	0,21875	0,05875	0,055
422	15	29	36	>=28	]32;36]	S10	404,8275121	4,564915188	18,47589529	106619,7588	11439,03903	0,662252493	0,069526073	10,12899162	3,227882485	26,51735091	8,218428844	1,464580265	1,70586416	0,488649502	1,440645385	1,077563987	0,434480161	0,022312227	0,20080716	0,220622965	0,060730197	0,061047291
423	15	29	36	>=28	]32;36]	L	406,42	4,596430397	18,38465135	98332,37888	6356,902319	0,668011859	0,043185024	15,46859995	3,250167103	25,75972325	7,925661185	1,489306093	1,800217615	0,497445839	1,468481793	1,019518357	0,444532488	0,022979398	0,197305864	0,217115689	0,058637084	0,059429477
424	15	29	37	>=28	>36	US	410,75	5,444649987	9,65690987	27868,4679	10517,30783	0,635818938	0,280358963	2,430608532	3,849948927	13,43170197	3,438220318	1,530652701	2,021270499	1,124558103	1,260344992	0,66353183	0,420224338	0,023022767	0,204265873	0,185128519	0,070408832	0,09532314
425	15	29	37	>=28	>36	S5	410,4596443	5,441797608	10,14537002	29331,39972	7946,616065	0,69112333	0,181514734	3,910302849	3,847931991	14,2890501	3,594070588	1,526170799	2,024475524	1,1182024	1,234541385	0,897760906	0,410891089	0,019379845	0,205445545	0,186375321	0,071335927	0,100775194
426	15	29	37	>=28	>36	S10	409,2697584	5,321386775	11,55614332	40089,14183	9115,402816	0,666540487	0,167950982	5,042776179	3,762788674	16,44717354	4,422650674	1,539661292	2,010341297	0,971704149	1,284098337	0,843495008	0,416164665	0,022324101	0,205923995	0,191503857	0,069037179	0,095046203
427	15	29	37	>=28	>36	L	408,2166818	5,226062461	12,28321673	52347,36697	13452,69851	0,686187154	0,176342564	3,891216839	3,695384205	17,87186602	4,836267361	1,545040903	2,000718826	0,933054157	1,268896979	0,93438999	0,418643362	0,02372035	0,202247191	0,192675822	0,070744902	0,091968373
428	15	29	38	>=28	>36	US	401,6774991	6,222152173	20,55683351	156487,2175	12864,4751	0,850635733	0,065783047	12,97425792	4,399725995	29,9234824	7,018475651	2,4642103	2,723355431	0,554504947	1,517253112	0,851473946	0,465062112	0,016750466	0,195832731	0,218803419	0,051672796	0,046093228
429	15	29	38	>=28	>36	S5	400,2435724	6,488087745	21,30963317	194692,538	16147,14934	0,810552869	0,060781296	14,57241131	4,587770841	31,00434344	7,306845124	2,3198372	2,516334331	0,600724548	1,486928052	0,719945846	0,448538755	0,016497462	0,195679797	0,222914072	0,052489906	0,046954315
430	15	29	38	>=28	>36	S10	400,4291696	6,288707114	23,13494308	218800,6253	12574,9487	0,837480557	0,048066803	17,45737094	4,446787445	32,49772704	7,317370581	2,335274504	2,593342166	0,562712699	1,472559605	0,717697677	0,458067165	0,016907029	0,204906682	0,222416526	0,050770163	0,046932434
431	15	29	38	>=28	>36	L	400,6403471	6,16977872	22,13229702	200516,0057	10516,20701	0,833530165	0,043715093	19,06733156	4,362692371	31,09141266	7,126657122	2,273233434	2,548345465	0,592193857	1,455336999	0,727137572	0,45701541	0,01703163	0,201540957	0,222627737	0,054339011	0,047445255
432	16	27	28	<28	[24;28]	US	393,5245703	4,354631843	12,79776441	56966,89621	17657,48671	0,705156061	0,178644176	3,789676039	3,079189706	20,47759071	6,601016192	1,380744675	1,680079096	0,57353138	1,419140491	1,000383668	0,426711873	0,026783162	0,199101689	0,218144873	0,06247223	0,062027581
433	16	27	28	<28	[24;28]	S5	392,1283422	4,404770846	16,04819847	72033,76067	6507,309353	0,673565581	0,063785587	11,06966901	3,114643335	28,31483217	8,048235614	1,327075806	1,733766885	0,449835543	1,335423057	1,093666662	0,421744325	0,031438936	0,207434053	0,217654172	0,06091954	0,064367816
434	16	27	28	<28	[24;28]	S10	392,5031192	4,498130016	19,41083446	103219,3836	9226,235515	0,619553535	0,053532527	12,31246976	3,180658237	27,69460737	8,70551147	1,430265929	1,786503977	0,424767077	1,388681769	1,139627635	0,425020774	0,030322237	0,202895002	0,216873806	0,059788784	0,065099397
435	16	27	28	<28	[24;28]	L	392,6832078	4,528700824	19,20454068	135050,6551	9497,220119	0,727075343	0,051130404	14,22001948	3,202275062	27,19741666	8,493154438	1,454560301	1,81986317	0,42633812	1,421834466	1,098444427	0,425137904	0,029944838	0,201733649	0,220252167	0,060283688	0,062647754
436	16	27	29	<28	]28;32]	US	352,1479817	2,505147372	5,765823516	8789,478036	3309,260731	0,654737384	0,211169172	3,222016454	1,771406694	9,644945519	5,220676748	0,548954466	0,693697479	0,779574307	1,410072599	1,103945864	0,337006152	0,046348356	0,217869161	0,231714809	0,084215168	0,077109788
437	16	27	29	<28	]28;32]	S5	353,9556442	2,579658237	6,729301954	14911,18592	1995,073818	0,711327512	0,125718128	5,659556406	1,824093832	10,38211152	5,691729444	0,632176835	0,731990232	0,624955158	1,39574011	0,908092073	0,335876814	0,049673153	0,211526545	0,236400539	0,089788041	0,077886538
438	16	27	29	<28	]28;32]	S10	353,4672952	2,453089689	6,098814392	14389,26125	4823,023712	0,662934555	0,222203838	2,983452312	1,734596354	9,956626033	5,740024767	0,562588905	0,684087363	0,636610925	1,335847018	0,839283389	0,331020813	0,049554014	0,211595639	0,232903865	0,092170466	0,082755203
439	16	27	29	<28	]28;32]	L	353,3997308	2,5765183	7,378348893	15112,10672	1547,229098	0,68206591	0,069832237	9,7672069	1,821873562	10,74789604	5,899364405	0,605206074	0,719369895	0,609167101	1,401294037	0,933594043	0,334599316	0,047094569	0,213824535	0,236232434	0,088492214	0,079756931
440	16	27	31	<28	]28;32]	US	362,080629	2,813079975	8,433285196	22828,81259	5105,021179	0,649809483	0,174771254	3,96249216	1,989147927	16,40085394	9,010319908	0,706051414	0,688559634	0,596137104	1,375739237	1,229932817	0,33589791	0,033478078	0,230413105	0,247687725	0,072530397	0,063976826
441	16	27	31	<28	]28;32]	S5	351,8836105	2,854147207	16,92409371	27854,8238	2824,596155	0,498244198	0,035659701	10,43805951	2,018186844	25,0238998	12,39919875	0,674033633	0,65625	0,350189113	1,345425235	1,388125659	0,326248672	0,032943677	0,246546227	0,253779698	0,069114471	0,065887354
442	16	27	31	<28	]28;32]	S10	355,4311908	2,9117419	18,25236931	39650,2064	2634,803126	0,38517383	0,026424541	14,90392607	2,058912442	27,20225958	13,16785936	0,752879594	0,766422234	0,285022362	1,317138838	1,270306325	0,338810471	0,034846412	0,238222858	0,253081084	0,070168511	0,064870663
443	16	27	31	<28	]28;32]	L	357,0683662	2,961575261	19,95312044	75793,48459	4288,14361	0,483694354	0,02736582	17,67512739	2,09414995	28,74895791	13,72822319	0,784349031	0,810950511	0,24511695	1,37911262	1,258734543	0,345286885	0,035860656	0,234289617	0,24931694	0,070696721	0,06454918
444	16	27	32	<28	]28;32]	US	378,0820189	2,288481928	5,929711921	17695,77439	3276,289247	0,720907528	0,174688277	4,20741055	1,61820109	9,246451493	6,500373181	0,537037037	0,601694915	0,601003293	1,344283778	1,137156997	0,314214464	0,039106145	0,221635884	0,240105541	0,087662338	0,078717201
445	16	27	32	<28	]28;32]	S5	378,7279015	2,542754339	9,18718411	60459,20883	5423,653999	0,761989239	0,094320233	8,27152164	1,797998836	14,33925252	7,982783303	0,587963052	0,587951085	0,360620504	1,261607211	1,010795407	0,325958379	0,042388508	0,220715454	0,24365377	0,085815991	0,075504822
446	16	27	32	<28	]28;32]	S10	375,4769821	2,5052477	9,485559785	48298,7436	3378,998885	0,743507191	0,052016052	14,29380277	1,771477637	16,34959036	9,229351825	0,66090688	0,626278394	0,312213114	1,098907006	1,054948156	0,327322404	0,046994536	0,218032787	0,234972678	0,091803279	0,080874317
447	16	27	32	<28	]28;32]	L	377,0236579	2,465618792	10,03538438	80545,46615	3237,674244	0,775136945	0,031158066	24,87756954	1,743455767	16,32711313	9,364799174	0,604403646	0,609414345	0,261716403	1,209104616	1,065461064	0,321568627	0,044705882	0,224705882	0,239607843	0,089803922	0,079607843
448	16	27	33	<28	]32;36]	US	389,9480519	3,318634257	5,597977368	11087,51774	3201,562354	0,646904088	0,256188994	2,526498593	2,346628788	9,293912725	3,883531947	0,808035714	0,792	1,134086677	1,239974283	0,828157049	0,324561404	0,038011696	0,231428571	0,230113636	0,088495575	0,090909091
449	16	27	33	<28	]32;36]	S5	389,5198966	3,257228861	6,502044217	15090,26982	8028,553854	0,57496896	0,349185989	1,673465292	2,303208616	9,806685215	4,148376659	0,789677419	0,759884655	1,005415391	1,292820175	1,038058438	0,317651267	0,036657464	0,236221376	0,227368834	0,087314222	0,092120295
450	16	27	33	<28	]32;36]	S10	390,3682498	3,278196611	6,875903707	17306,49902	6317,425878	0,651078814	0,237664599	2,739485885	2,318035053	10,20872941	4,40404445	0,784732824	0,782608696	0,988576443	1,294346823	1,044884016	0,321825629	0,035693388	0,236395553	0,227033353	0,087185489	0,091866589
451	16	27	33	<28	]32;36]	L	390,3502222	3,338281144	7,308213318	16377,4455	1892,945693	0,745333003	0,086147434	8,651830615	2,360521234	10,26705692	4,34948721	0,812823164	0,812565445	0,986746357	1,318448328	0,980317339	0,318668252	0,039239001	0,236623068	0,225921522	0,088386841	0,091161316
452	16	27	34	<28	]32;36]	US	394,7960526	5,74382411	12,79715268	50458,30686	10053,03204	0,666481683	0,182427465	3,586628013	4,061496978	24,41479863	5,567016862	1,413385827	1,678899083	0,905202457	1,251771359	1,2468826	0,380062305	0,015015015	0,236760125	0,208722741	0,066282421	0,095238095
453	16	27	34	<28	]32;36]	S5	388,5623377	5,682168872	17,42317691	69561,33597	6828,137555	0,574845275	0,058224147	8,770237798	4,017900142	25,71617522	6,803119311	1,428775498	1,638353105	0,669544591	1,305803578	1,275914265	0,385018749	0,015864196	0,22864098	0,206451804	0,069366436	0,097520681
454	16	27	34	<28	]32;36]	S10	388,5623377	5,680939761	19,50125188	70014,38581	6650,372286	0,472225571	0,044854723	10,52788969	4,017031028	27,45003914	6,833414764	1,425830214	1,66965811	0,629838043	1,305355103	1,237496005	0,39025894	0,014796547	0,226263872	0,205918619	0,067200986	0,095561036
455	16	27	34	<28	]32;36]	L	390,2833935	5,580925538	18,3322351	78995,49168	7324,970969	0,549372504	0,050941358	10,78441021	3,946310293	26,04265541	6,599241689	1,3882587	1,630100971	0,656895603	1,317132068	1,142470824	0,37394247	0,019881557	0,232233503	0,207698816	0,068950931	0,097292724
456	16	27	36	<28	]32;36]	US	418,6337295	7,725165001	18,43624959	108471,2832	13054,07007	0,719803797	0,125168764	5,785702101	5,462516558	25,79704279	4,651274096	2,116890959	2,137673812	0,992758765	1,389962701	0,898521071	0,372524634	0,018462634	0,221665407	0,227811423	0,076670074	0,071540898
457	16	27	36	<28	]32;36]	S5	419,1899441	7,854046989	18,99004333	122084,5383	16907,33387	0,778121253	0,105089536	7,509527594	5,553649885	26,51121785	4,838772767	2,331790123	2,202998096	0,899492605	1,358030012	0,854444645	0,377135348	0,02124834	0,227091633	0,22745098	0,078353254	0,067729084
458	16	27	36	<28	]32;36]	S10	418,1771422	7,541421677	19,32172084	139113,362	13121,39209	0,768451739	0,078161039	10,2081887	5,332590408	27,10534089	5,040491592	2,170762985	2,156920015	0,865477115	1,36505862	0,744343807	0,380011181	0,020816355	0,223572579	0,228186625	0,078987981	0,06842528
459	16	27	36	<28	]32;36]	L	417,2925483	7,433620301	20,37078591	168391,0144	11591,19067	0,79530625	0,054744883	14,52749931	5,256363323	28,74612779	5,468824361	2,112924587	2,057687783	0,744604217	1,333727133	0,7480447	0,378460208	0,021626298	0,222750865	0,228806228	0,079584775	0,068771626
460	17	28	29	>=28	]28;32]	US	409,6177474	4,877674147	18,53205457	101877,6953	12651,76651	0,791007766	0,099083608	7,472187235	3,449036466	26,51463913	6,094296469	1,806034483	1,962264151	0,772150673	1,507707769	0,769210037	0,469648562	0,021604938	0,190769231	0,213450292	0,062295082	0,056179775
461	17	28	29	>=28	]28;32]	S5	405,4470323	5,045469915	25,84104408	153022,3899	6532,165497	0,646676792	0,027547831	21,86999214	3,567685991	36,62985566	10,11668034	1,761814721	2,284575115	0,436300107	1,55339233	1,170251549	0,47449601	0,019833329	0,18692905	0,214357957	0,055294377	0,050364787
462	17	28	29	>=28	]28;32]	S10	399,9946667	5,035281371	29,24684939	180701,9062	6176,40347	0,554348679	0,018947676	29,25681703	3,560481603	45,98511194	12,91541906	1,727383713	2,154044142	0,398660788	1,581473983	1,171572008	0,460923077	0,019076923	0,193230769	0,220307692	0,056	0,050461538
463	17	28	29	>=28	]28;32]	L	400,3907721	4,847750727	29,49938362	167053,3125	5671,273094	0,511901665	0,017378489	29,45605152	3,427877412	43,41190572	12,66436937	1,68735075	2,079293213	0,37858434	1,557777363	1,077776415	0,454859611	0,022030238	0,194816415	0,216846652	0,057883369	0,053563715
464	17	28	30	>=28	]28;32]	US	394,9242955	5,725971355	11,24562795	54106,37337	23001,57594	0,709421614	0,257062002	2,787396127	4,048873174	16,53501838	3,810367325	1,454178886	1,443054863	0,818921093	1,342726409	0,800028032	0,340914413	0,013771335	0,259058704	0,262092907	0,052795539	0,066104218
465	17	28	30	>=28	]28;32]	S5	394,2632862	6,048499417	14,49702943	74639,76615	9237,567098	0,754522489	0,096715848	8,924938796	4,276934954	20,33395435	4,815334742	1,495787918	1,420410925	0,825836852	1,392211553	1,102250144	0,336843963	0,013147771	0,265969522	0,265007742	0,054658512	0,06437249
466	17	28	31	>=28	]28;32]	US	399,3884718	5,209861971	11,69485456	51652,48588	13732,93349	0,717592238	0,229227449	3,237963496	3,683928729	16,24431583	4,331165167	1,538899167	1,813159879	0,845642363	1,376046556	0,614589234	0,409741527	0,021409931	0,215934035	0,219979928	0,054098345	0,071331718
467	17	28	31	>=28	]28;32]	S5	400,7929635	5,412727138	13,35628837	71174,19449	7195,109764	0,85026323	0,092067426	9,235223191	3,827376064	18,94165353	4,948992003	1,52507837	1,913718395	0,711440995	1,45377576	0,668769775	0,416356877	0,02117061	0,214108911	0,216748768	0,054455446	0,070197044
468	17	28	31	>=28	]28;32]	S10	400,408948	5,666077336	14,77976918	94790,54949	7310,638897	0,860443955	0,066591386	12,95464176	4,006521707	20,71719586	5,171278921	1,661646709	1,94727456	0,702441884	1,492529316	0,663129044	0,419462269	0,020486924	0,215635055	0,216261385	0,055558294	0,072596073
469	17	28	31	>=28	]28;32]	L	399,5061296	5,469722912	13,74171516	81779,56898	6576,072893	0,850524266	0,068392505	12,43592799	3,867678162	19,29745636	4,989416272	1,605795768	1,856624462	0,699961216	1,516072005	0,670134368	0,422222222	0,02020202	0,213737374	0,216161616	0,056161616	0,071515152
470	17	28	32	>=28	]28;32]	US	385,1025641	5,953580419	11,59291426	44037,15973	13114,18593	0,738103651	0,216426358	3,365250729	4,209817086	16,29264102	3,846871186	1,686567164	2,204761905	0,95891457	1,321106794	0,681985611	0,444444444	0,020408163	0,192073171	0,216216216	0,05899705	0,07165109
471	17	28	32	>=28	]28;32]	S5	385,0650467	5,976088386	11,89756414	50421,89778	10864,28025	0,765298052	0,182611461	4,136441603	4,225732623	17,0628938	3,867934892	1,812083769	2,210967046	0,938119385	1,342211353	0,805867826	0,419228859	0,019630577	0,211795545	0,216324799	0,06129156	0,068588607
472	17	28	32	>=28	]28;32]	S10	385,0630631	5,972424035	11,53887286	48774,99284	10662,53465	0,767371526	0,167752469	4,574427603	4,223141535	15,76179765	3,732244708	1,609660574	2,033091374	0,892406856	1,319917939	0,905468633	0,407563025	0,019807923	0,217887155	0,223289316	0,06302521	0,068427371
473	17	28	32	>=28	]28;32]	L	385,1211706	6,003917615	12,68339159	61925,37413	9486,024307	0,812503798	0,124463209	6,528064036	4,245410859	17,41644866	4,102417702	1,808111634	2,329449663	0,865900644	1,354971321	0,789975154	0,435864979	0,021518987	0,203375527	0,213080169	0,060337553	0,065822785
474	17	28	33	>=28	]32;36]	US	387,5455978	3,497397227	7,046046278	14594,41114	7326,778644	0,596098092	0,232908897	2,568651664	2,473033296	10,46718054	4,628277284	0,877544994	1,008489014	0,844744766	1,342136073	0,956880881	0,369377811	0,033465568	0,20643335	0,23313725	0,081238764	0,073530048
475	17	28	33	>=28	]32;36]	S5	389,2384717	3,317947664	7,385660256	16147,8252	4332,397539	0,716712017	0,166908859	4,294032208	2,346143293	10,19409093	4,44365305	0,969703804	1,001878702	0,892646564	1,355289461	0,912214967	0,372979215	0,032672112	0,207852194	0,232394366	0,078638498	0,075057737
476	17	28	33	>=28	]32;36]	S10	389,4504244	3,461569925	8,915533212	26942,67977	3644,263752	0,716426307	0,106729493	7,004182858	2,447699568	12,87159072	5,224186426	0,961834342	1,074651424	0,721221161	1,314004736	0,795087351	0,366172915	0,034767728	0,212917674	0,232328206	0,080820516	0,07299296
477	17	28	33	>=28	]32;36]	L	389,6749057	3,536049317	9,507117612	34753,09987	7542,986874	0,720831102	0,156452793	4,607339301	2,500364451	14,5102944	5,803271757	0,955097145	1,079182985	0,637668094	1,339350295	0,773973582	0,368733754	0,034162644	0,210917193	0,232825845	0,080950613	0,072409952
478	17	28	34	>=28	]32;36]	US	357,9584577	2,888550877	4,776733174	6619,49138	6093,426982	0,448708112	0,459552366	0,979762021	2,042513913	6,680299113	3,189055824	0,526371789	0,48232649	0,973950537	1,135071853	0,915741336	0,293453164	0,042461333	0,238088296	0,244088538	0,08605309	0,088771082
479	17	28	34	>=28	]32;36]	S5	357,6185936	2,876453158	5,586782796	8516,479366	1521,840558	0,643032832	0,174766143	4,267879889	2,033959534	7,413736303	3,465419277	0,558956295	0,566565751	0,840101821	1,186038806	1,03465776	0,289230769	0,041753653	0,241195304	0,241195304	0,085470085	0,086638831
480	17	28	34	>=28	]32;36]	S10	357,9306283	2,691575752	5,118511612	7550,947774	1427,742433	0,681617671	0,128867024	5,287302605	1,903231466	6,948904054	3,656634981	0,533405741	0,535688024	0,867016486	1,230286508	0,802287452	0,292241175	0,043614728	0,246540811	0,242622725	0,086968087	0,088012474
481	17	28	34	>=28	]32;36]	L	358,0405244	2,797753512	5,516897428	10814,56449	1467,705063	0,779275227	0,105759802	7,368349924	1,97831048	7,55402032	3,818420007	0,555833245	0,569266573	0,747064884	1,257281535	0,777606819	0,292887029	0,042538354	0,247559275	0,243723849	0,086820084	0,086471409
482	17	28	36	>=28	]32;36]	US	375,6318303	5,057044503	20,52628371	151299,5067	11757,07345	0,843114239	0,052413991	16,18036492	3,575870461	30,26668244	8,224065436	1,87300138	2,201435514	0,361636165	1,601923208	0,707014962	0,472830474	0,019179051	0,195222314	0,207562177	0,045415099	0,051691319
483	17	28	36	>=28	]32;36]	S5	373,2028508	4,919311571	21,93105506	200866,7038	9406,49326	0,850479129	0,033483666	24,09623524	3,47847857	32,5606929	8,795030949	1,897659266	2,148054783	0,376587069	1,476980334	0,853664526	0,474872977	0,018663518	0,195100017	0,214928712	0,044975663	0,050811771
484	17	28	36	>=28	]32;36]	S10	376,4689922	5,331617278	24,07312369	310675,7527	11652,44573	0,872193598	0,03271317	26,66184937	3,770022732	34,55029249	9,164478557	2,061578535	2,368405278	0,313307935	1,422998582	0,806438988	0,475147929	0,018934911	0,194674556	0,214792899	0,043786982	0,052662722
485	17	28	36	>=28	]32;36]	L	374,5388838	5,19961258	23,08544907	311939,6515	13422,25199	0,868960051	0,037389927	23,24048541	3,676681315	33,00684936	8,977348465	1,87593313	2,266946634	0,314786005	1,376099219	0,814288776	0,472643098	0,018939394	0,195707071	0,212121212	0,046296296	0,054292929
486	17	28	37	>=28	>36	US	400,3666667	5,544034998	14,88143342	76501,01967	13701,48302	0,766179149	0,125849297	6,280798824	3,920224742	23,44192551	5,883229359	1,411477229	1,848194532	0,535292764	1,430619208	1,054306417	0,392903721	0,021473201	0,223111003	0,231949033	0,059880776	0,063695316
487	17	28	37	>=28	>36	S5	399,7306667	5,354493887	16,46254435	94275,03818	9828,66281	0,789397023	0,083699779	9,540689913	3,786198937	23,00455601	6,207929473	1,471098266	1,806896552	0,491524893	1,414259472	0,797635938	0,381188119	0,026666667	0,228501229	0,235872236	0,060606061	0,063275434
488	17	28	37	>=28	>36	S10	400,6443831	5,346820923	16,72351367	115727,3098	16341,86689	0,781947276	0,11035662	7,089147054	3,780773332	23,96837474	6,338805582	1,391834761	1,7452985	0,426769077	1,433943484	0,752917464	0,382281966	0,022150854	0,22827266	0,242084371	0,059975142	0,065235007
489	17	28	37	>=28	>36	L	400,9507168	5,451088753	16,94339193	113859,9626	12051,08892	0,795128235	0,084157423	9,448105763	3,854501822	24,58653279	6,378653826	1,426387544	1,852027522	0,467856465	1,459356318	0,724063172	0,389456477	0,024111157	0,225582346	0,235390274	0,059256232	0,066203515
490	17	28	38	>=28	>36	US	395,7164953	7,175519395	16,90875022	103592,4806	19479,93089	0,776004358	0,129889032	6,052371578	5,073858423	28,45599041	5,539687454	1,945498571	2,507360449	0,732277465	1,383069104	0,858198773	0,377116402	0,02048495	0,245251662	0,223256351	0,048571955	0,078054491
491	17	28	38	>=28	>36	S5	401,2324018	8,053924994	22,58858473	814865,3872	48996,056	0,803250869	0,048381345	16,64687889	5,694984978	32,40654572	5,748201905	2,018222048	2,531505647	0,418354251	1,292507887	0,802003484	0,376147816	0,016944415	0,257489468	0,227951344	0,047197736	0,080112515
492	17	28	38	>=28	>36	S10	402,2823034	8,121078617	23,56296825	889070,1908	52585,56319	0,802576835	0,047469767	16,9071155	5,742469761	31,80537987	5,538623831	2,042513678	2,536833576	0,296500083	1,169391472	0,793995345	0,378504673	0,015353805	0,252336449	0,227636849	0,048731642	0,077436582
493	17	28	38	>=28	>36	L	400,9930459	8,541193761	26,58136128	937661,9934	24057,04699	0,704659904	0,018079048	38,97660398	6,039536028	36,43841308	6,033313306	2,058860295	2,635659128	0,23681233	0,935045581	0,831262931	0,380368098	0,015337423	0,251533742	0,229184926	0,04601227	0,077563541
494	18	27	38	<28	>36	US	388,3783902	6,991478647	15,05700161	92830,69033	14287,70507	0,804864255	0,139111281	5,824728994	4,943721962	22,81047985	4,409147264	1,940450154	2,270245726	0,870753149	1,419625881	0,544719164	0,389328231	0,015314259	0,236993243	0,242463235	0,063744818	0,061996448
495	18	27	38	<28	>36	S5	384,4928664	7,026053824	16,90269849	137773,7652	12184,66105	0,877305326	0,07238396	12,12016212	4,968170304	23,31336561	4,836336945	2,027318422	2,212264151	0,699197399	1,397992847	0,746538866	0,389563107	0,018315018	0,231796117	0,251213592	0,064713065	0,052503053
496	18	27	38	<28	>36	S10	386,3795337	6,92089242	15,80016785	116184,5014	13466,34377	0,847169301	0,098191006	8,627768853	4,893809962	21,72542998	4,439369356	1,862817245	2,099847561	0,725547324	1,393717565	0,727791279	0,38424534	0,01864101	0,223692123	0,249549008	0,06614552	0,057726999
497	18	27	38	<28	>36	L	392,2977602	7,085500081	20,94605011	392187,751	14430,3209	0,830375153	0,030553172	27,17803393	5,010205155	29,88072493	5,963972333	2,042288302	2,338193839	0,527522587	1,258942946	0,847606506	0,404140787	0,015320911	0,226086957	0,231884058	0,058385093	0,064182195
498	18	27	28	<28	[24;28]	US	424,822695	3,026753891	9,78609499	26521,30121	8269,043304	0,744282211	0,109255675	7,779941465	2,140238202	15,58344081	7,194184704	0,882113821	1,296187326	0,484125008	1,545751808	1,041560597	0,453674121	0,01863354	0,198717949	0,249201278	0,062111801	0,048231511
499	18	27	28	<28	[24;28]	S5	424,0825036	3,110767642	15,97955176	50146,15956	2526,748908	0,784304777	0,032912751	20,8285385	2,199644894	23,11232881	9,687088448	1,0002796	1,21997478	0,322595922	1,545676731	1,093618432	0,41097561	0,030487805	0,186585366	0,252439024	0,065853659	0,053658537
500	18	27	28	<28	[24;28]	S10	425,2218234	3,453039874	16,28095187	112663,4444	12626,6513	0,78302113	0,087756369	8,922670128	2,441667911	23,4934432	9,621883098	1,078709549	1,234302018	0,272519765	1,513652702	1,068227792	0,425477707	0,023566879	0,193630573	0,248407643	0,060509554	0,048407643
501	18	27	30	<28	]28;32]	US	343,1089478	1,88900505	4,504587712	4266,039241	1421,637392	0,619926072	0,215837697	3,058770451	1,335728281	6,842556433	5,233858238	0,372803322	0,398726313	0,842819131	1,360119587	1,056102351	0,306354017	0,054477025	0,219238297	0,245708856	0,088649232	0,091137339
502	18	27	30	<28	]28;32]	S5	343,4448231	1,870690455	4,885837096	8682,29256	2695,633608	0,642197336	0,191098584	3,664475623	1,322777906	6,893632611	5,2128746	0,378158811	0,416609195	0,758641473	1,375303316	0,986367715	0,307221515	0,055173119	0,214968585	0,237353304	0,092081415	0,090092995
503	18	27	30	<28	]28;32]	S10	342,5436893	1,877783119	5,27339064	10822,51352	2718,796789	0,695512611	0,174724425	3,980626123	1,327793177	8,394477132	6,322127026	0,399230769	0,42519685	0,638180571	1,470688864	1,004527424	0,311421911	0,055477855	0,214918415	0,241025641	0,092307692	0,084848485
504	18	27	30	<28	]28;32]	L	341,6885666	1,853167519	6,179171452	10124,56541	504,476582	0,687606051	0,034261337	20,06944577	1,310387319	8,654709215	6,604695488	0,382022472	0,402567095	0,628298832	1,446604744	1,000580798	0,305156086	0,054016135	0,223079621	0,243774114	0,089091547	0,084882497
505	18	27	31	<28	]28;32]	US	349,9497058	4,975618982	8,788768202	22945,68606	6574,973644	0,700945343	0,189860835	3,783817158	3,518293923	13,98554222	4,740462833	1,000196078	1,141952708	0,826529973	1,28185199	1,119919135	0,355152447	0,028644282	0,240197378	0,225205938	0,072929871	0,093263521
506	18	27	31	<28	]28;32]	S5	350,7285328	4,719363996	11,9543194	41978,22832	4673,061819	0,694904603	0,088059297	7,928684632	3,337094285	16,98656063	4,459555605	0,967028969	1,049221595	0,706300854	1,220552066	0,991572342	0,344949376	0,028767044	0,235347395	0,222946772	0,074278002	0,094561985
507	18	27	31	<28	]28;32]	S10	355,7125749	4,757797305	19,97629466	56226,99906	5351,746145	0,371308443	0,035341536	10,50629039	3,364270738	31,34242952	9,316262562	0,946495764	1,028575206	0,352271868	1,154918222	1,338359075	0,345355191	0,027868852	0,239344262	0,225136612	0,070491803	0,091803279
508	18	27	31	<28	]28;32]	L	354,8341232	4,965383304	19,98156073	102474,8846	5240,76046	0,534760542	0,027348671	19,55343797	3,511056205	29,11707093	8,292966342	1,130951132	1,191100956	0,38563016	1,138797998	1,093109555	0,358121331	0,028962818	0,229745597	0,226614481	0,072798434	0,083757339
509	18	27	32	<28	]28;32]	US	369,1166204	2,536435315	13,3754536	69602,81806	4089,663097	0,821305216	0,050933869	15,48155359	1,793530611	19,16848934	11,11155411	0,904852645	0,91796875	0,35670917	1,550940645	0,621412622	0,398086289	0,029029343	0,192705138	0,233325099	0,076532604	0,060784314
510	18	27	32	<28	]28;32]	S5	369,527086	2,606691209	14,17556948	59567,75287	2152,045025	0,73466646	0,02479984	34,32021278	1,843209031	20,51035524	11,47777856	0,846428859	0,903451175	0,324855605	1,471423546	1,018242426	0,410225792	0,029904663	0,191006899	0,23117972	0,076226738	0,066447146
511	18	27	32	<28	]28;32]	S10	368,4342191	2,59187908	14,73773824	92595,67733	6822,257084	0,790334662	0,058230215	13,57258693	1,832735274	21,05729486	11,48954525	0,782891257	0,930610978	0,292449205	1,441925512	0,96501028	0,404571429	0,030285714	0,190857143	0,230857143	0,076	0,067428571
512	18	27	32	<28	]28;32]	L	369,1279847	2,758177835	15,05803672	81017,11759	2084,670617	0,768485225	0,019774075	38,86327026	1,950326251	21,25037936	10,89580748	0,890091784	0,947188085	0,324090525	1,424662938	0,882360838	0,405508475	0,030084746	0,195762712	0,227542373	0,073728814	0,067372881
513	18	27	33	<28	]32;36]	US	414,937108	6,209103163	26,64811247	246683,953	19392,75839	0,800331218	0,051078502	16,81017047	4,390498952	37,47839119	8,43708591	2,321123685	3,415300554	0,49224372	1,554544319	0,950896717	0,541627224	0,013642914	0,164750703	0,171905053	0,046940684	0,06028011
514	18	27	33	<28	]32;36]	S5	416,2315202	6,298174254	27,1057316	275456,9413	22410,11313	0,809439302	0,060177504	13,45086199	4,453481724	38,53254509	8,311612586	2,335960247	3,585048334	0,496134496	1,547351585	0,807978119	0,539869281	0,016839378	0,164588529	0,177419355	0,048366013	0,065860215
515	18	27	33	<28	]32;36]	S10	415,9114703	7,074287638	28,60274225	294071,6336	14582,13667	0,795083994	0,040011605	20,19793783	5,002276761	41,63863123	8,321349872	2,601504025	3,543566869	0,505676719	1,542106927	0,820091314	0,528866977	0,016022028	0,164975227	0,173391435	0,051656257	0,065088075
516	18	27	33	<28	]32;36]	L	412,8396313	6,78007485	29,61252706	307781,1164	11831,03574	0,778522004	0,029926208	26,01472291	4,794236904	42,4418677	8,852684704	2,474788861	3,506043967	0,445007761	1,569566937	0,87628261	0,535591767	0,015437393	0,16380789	0,171955403	0,048456261	0,064751286
517	18	27	34	<28	]32;36]	US	364,4497598	3,747057248	17,34209328	90519,94687	6208,718594	0,814836731	0,041787909	19,42201177	2,649569589	29,36282851	12,21531272	1,474257548	1,918731749	0,450641513	1,606976207	1,131945631	0,493501311	0,021146728	0,167590602	0,207518318	0,062682216	0,047471342
518	18	27	34	<28	]32;36]	S5	357,9976134	3,656692685	22,70698173	130184,1498	3590,539302	0,681132717	0,022082313	33,17314019	2,585672194	34,46441643	13,39845291	1,34854743	1,661237785	0,329211781	1,633097953	1,148966848	0,485327314	0,022573363	0,174943567	0,212253829	0,062091503	0,048532731
519	18	27	34	<28	]32;36]	S10	361,3576655	3,679338687	24,26960821	144876,179	3196,412692	0,625773903	0,013918551	45,08954169	2,601685336	34,86672103	13,38876887	1,401554632	1,698211498	0,311635243	1,637909027	1,030021309	0,479954883	0,021426514	0,176244969	0,211677717	0,060158572	0,050537344
520	18	27	34	<28	]32;36]	L	363,1512974	3,728833618	25,25261623	174256,5445	5301,036997	0,633553476	0,019273253	32,87216154	2,636683537	36,29691114	13,76612347	1,422083601	1,762543539	0,30728079	1,605101984	1,056790133	0,492005814	0,020712209	0,17005814	0,209665698	0,059229651	0,048328488
521	18	27	35	<28	]32;36]	US	375,460815	3,866222146	16,81125404	70935,06087	5040,693609	0,76773553	0,058434637	13,62823589	2,733831897	25,88527814	9,052987514	1,200757576	1,742857143	0,410035451	1,564739497	1,214789796	0,428969359	0,022284123	0,2	0,231197772	0,056657224	0,056657224
522	18	27	35	<28	]32;36]	S5	376,8443708	3,883384678	19,24383194	95048,9011	4228,604713	0,70586397	0,031041341	22,47670337	2,74596764	29,49486739	10,48490046	1,198708207	1,576587376	0,375902296	1,562220503	0,977154178	0,442634952	0,022010673	0,195946473	0,226740012	0,057322565	0,057277505
523	18	27	35	<28	]32;36]	S10	382,4285714	3,989129546	20,74184279	106777,8173	3766,767338	0,626279871	0,022093077	28,34733545	2,820740553	33,84920049	12,00011127	1,260162602	1,686106346	0,383701517	1,532733228	1,015694871	0,442518775	0,021952629	0,194107452	0,225880994	0,058347776	0,057192374
524	18	27	35	<28	]32;36]	L	380,2112802	3,932373746	20,52062801	107196,4288	3316,46715	0,643662161	0,019913764	32,32247568	2,780608142	31,40217071	11,29327439	1,196682078	1,640096618	0,366382693	1,537693232	1,015019714	0,43777511	0,025210084	0,192476991	0,228891557	0,06002401	0,055622249
525	18	27	37	<28	>36	US	387,4850498	5,543343561	20,6695112	108731,0801	7984,69653	0,738936776	0,069415693	10,96739572	3,919735822	29,45752168	7,496236648	1,612633637	2,102418707	0,559025481	1,486555264	1,098460506	0,476455986	0,018377111	0,184975935	0,205923409	0,059081515	0,064380496
526	18	27	37	<28	>36	S5	387,0351105	5,386981109	21,50876876	153051,7802	10109,72015	0,726847965	0,053718822	13,28528916	3,809170872	30,26790025	7,893244047	1,576843192	2,013706261	0,481301085	1,473158095	0,977640179	0,458937198	0,014652015	0,183574879	0,207729469	0,057387057	0,05982906
527	18	27	37	<28	>36	S10	386,1468677	5,501527799	22,44737495	130443,1244	6865,665785	0,657250356	0,035136608	19,22952199	3,890167614	31,73087154	8,174767861	1,631841683	2,16403793	0,474377776	1,495114226	0,84723759	0,471515152	0,017878788	0,184545455	0,202121212	0,058181818	0,065757576
528	18	27	37	<28	>36	L	385,7598956	5,538648664	22,96349406	146259,5568	7429,875754	0,66477619	0,033770132	19,68533009	3,916416029	32,43117893	8,280830915	1,659897678	2,233481586	0,461422161	1,481555986	0,769947432	0,476228848	0,016921837	0,184931507	0,200241741	0,056406124	0,065269944
529	18	27	38	<28	>36	US	352,7636364	3,184554736	9,772686765	27757,90435	6159,966949	0,753174582	0,148953323	5,216439818	2,251820249	15,59540412	7,328710664	0,98951049	1,216881607	0,586193443	1,42689167	1,083864435	0,3984375	0,029972752	0,202312139	0,230352304	0,0703125	0,070844687
530	18	27	38	<28	>36	S5	351,9439708	3,09286862	11,96119509	47161,42895	5682,731648	0,743267805	0,058052924	12,80327941	2,186988374	17,03769401	8,048141252	0,913451943	1,094249201	0,343702637	1,449177703	1,014450086	0,384861407	0,029001074	0,215896885	0,227712137	0,068743287	0,070891515
531	18	27	38	<28	>36	S10	353,3729097	3,108316437	12,79005973	53345,11199	3362,546869	0,730856521	0,051735305	15,6597206	2,197911631	18,1090409	8,171815091	0,945115139	1,085735096	0,36801565	1,435676231	0,935247546	0,389713557	0,033746843	0,20588043	0,226978276	0,072401791	0,071279103
532	18	27	38	<28	>36	L	353,4857352	3,161390064	13,46345415	58293,52725	2822,851838	0,731258414	0,035411035	20,65057984	2,235440352	19,0174795	8,507263226	0,984218783	1,116360947	0,336565277	1,390979301	0,879628442	0,393589744	0,034615385	0,204166667	0,226282051	0,070833333	0,070512821
577	19	29	33	>=28	]32;36]	US	422,6935815	4,081770496	12,0018452	52624,32746	7913,742517	0,760448408	0,162266163	4,907875019	2,886247597	19,91673533	6,850484824	1,111289543	1,335501949	0,568351265	1,420354964	0,951385973	0,397289593	0,022376417	0,221334753	0,247493817	0,059266445	0,058753994
578	19	29	33	>=28	]32;36]	S5	420,995671	3,912580151	15,0404161	83908,96885	7165,373499	0,7577263	0,070979529	11,85190855	2,766611956	26,26210467	9,492514701	1,066210477	1,204854148	0,365896889	1,485263415	1,050625752	0,392287234	0,023573201	0,229528536	0,246376812	0,058096415	0,058312655
579	19	29	33	>=28	]32;36]	S10	418,7670399	4,00201013	16,82622185	82555,58883	4953,912419	0,739282407	0,044331116	16,68219427	2,829848501	26,57665847	9,436623702	1,130302852	1,251827708	0,364551434	1,554150059	1,014227265	0,384839796	0,022319833	0,228212699	0,244281906	0,059802216	0,060543549
580	19	29	33	>=28	]32;36]	L	416,7927032	4,247409869	19,63682642	126252,3431	5872,82588	0,73596823	0,034234717	21,49771603	3,003372321	28,90278501	9,623443888	1,276350714	1,396330511	0,336176968	1,37998992	1,120942424	0,4029624	0,02088872	0,220281048	0,239650589	0,057349032	0,058868211
581	19	29	34	>=28	]32;36]	US	385,8029789	2,876128455	12,02433715	45493,04708	5713,456735	0,706870134	0,10008981	7,659985289	2,033729934	21,01951631	9,937398248	0,950913793	1,094177065	0,412423725	1,58869374	1,217637946	0,390217969	0,029735152	0,208460832	0,243455052	0,058293024	0,059771522
582	19	29	34	>=28	]32;36]	S5	382,6634897	2,948721384	16,20755652	68665,03553	2948,524048	0,650275649	0,02760462	21,83894935	2,085060886	23,1540316	11,75057618	0,922770035	1,161607143	0,329028708	1,590014335	1,137545731	0,396930176	0,029234791	0,211695381	0,245211588	0,059309427	0,059024521
583	19	29	34	>=28	]32;36]	S10	385,3402062	2,927095866	16,77748439	73767,33458	3242,515313	0,650203919	0,028580349	22,7500343	2,069769336	26,90015803	12,99669367	0,971559928	1,142425574	0,301281875	1,598977977	0,928773123	0,405574516	0,027872582	0,206484642	0,241751991	0,059726962	0,058589306
584	19	29	34	>=28	]32;36]	L	382,7485769	2,962011526	16,51639671	78260,83029	3033,055742	0,676607373	0,026222414	25,80263501	2,094458436	26,32592835	12,5693248	0,936740689	1,043378765	0,29653263	1,60441577	0,966320193	0,391031014	0,028499581	0,215423303	0,245180218	0,059094719	0,060771165
585	19	29	35	>=28	]32;36]	US	375,6760977	5,060631986	20,44145212	151144,4542	8759,427466	0,824595149	0,048560226	17,37823026	3,578407194	30,4002794	8,209794078	1,863961445	2,1891579	0,369794324	1,527014521	0,693487792	0,472830474	0,019149899	0,194612424	0,209322034	0,045485887	0,054138085
586	19	29	35	>=28	]32;36]	S5	373,2117455	4,919199075	21,89131631	197358,8471	9104,350714	0,84226805	0,035574524	22,53541856	3,478399024	32,52021055	8,780513489	1,920820891	2,163841334	0,374450858	1,49526758	0,857200685	0,473978398	0,018663518	0,195239825	0,214426714	0,045002324	0,051762478
587	19	29	35	>=28	]32;36]	S10	376,5468649	5,332460632	24,05732448	312996,1867	11896,92076	0,870757247	0,033097304	26,30900827	3,770619073	34,48587325	9,145944626	2,062998673	2,367778054	0,312769197	1,398757842	0,80328025	0,474837182	0,018946122	0,194789816	0,214920071	0,043812907	0,052693902
588	19	29	35	>=28	]32;36]	L	374,5466179	5,198137873	23,07496683	311168,1651	11737,36607	0,870734751	0,032844403	26,51090229	3,67563854	32,99401386	8,976403285	1,87593313	2,262701104	0,314959085	1,464708875	0,815469893	0,472666106	0,018923465	0,195962994	0,211942809	0,046257359	0,054247267
589	19	29	37	>=28	>36	US	391,5960912	2,670052415	4,071126149	7183,675274	5443,824262	0,538531059	0,434971822	1,238082635	1,888012169	5,965394887	3,399680193	0,568807339	0,539473684	1,133245327	1,329035072	0,99956539	0,31372549	0,037681159	0,245954693	0,24929972	0,08115942	0,078078078
590	19	29	37	>=28	>36	S5	392,7254677	2,913134519	6,792566013	27031,61351	4147,098145	0,783161538	0,137142343	5,817196897	2,059897173	9,496021828	4,549903574	0,703326807	0,732285178	0,756677744	1,264320326	0,952592029	0,322444036	0,035931697	0,245127894	0,246682843	0,077545246	0,07625609
591	19	29	37	>=28	>36	S10	392,7246377	3,00771431	7,469388432	34254,4766	6625,173326	0,763750262	0,147717273	5,170351766	2,126775185	10,20438664	4,798056095	0,698045564	0,721522213	0,62037867	1,261379079	0,90815366	0,321407275	0,032796661	0,246273107	0,244484198	0,07751938	0,07751938
592	19	29	37	>=28	>36	L	391,4688909	2,764920031	6,755048973	25133,14168	1525,946011	0,792555263	0,048119593	16,47053139	1,955093704	9,371914375	4,793588337	0,626082003	0,651158806	0,638166669	1,265586133	0,949887662	0,317257872	0,039457951	0,240334795	0,238341969	0,081705859	0,082901554
593	20	24	37	<28	>36	US	375,6167152	5,05755074	20,54981389	144106,4766	14576,9671	0,852121896	0,056552838	14,66933292	3,576228424	30,20576176	8,228110793	1,873331799	2,205612418	0,36736472	1,568387816	0,710092584	0,473477325	0,019179051	0,196226527	0,208645122	0,045415099	0,051579743
594	20	24	37	<28	>36	S5	373,1976828	4,917349508	21,94563791	204901,7074	9761,864871	0,85296556	0,032519858	26,58795054	3,477091182	32,57212153	8,802564949	1,893932932	2,150608473	0,374226756	1,475107989	0,851792566	0,476028457	0,018663518	0,194536954	0,214302929	0,044975663	0,050811771
595	20	24	37	<28	>36	S10	376,4405685	5,329575617	24,0801547	320076,7542	15592,41696	0,862726986	0,042027416	20,52771902	3,76857906	34,5715009	9,173616993	2,062880376	2,368405278	0,312719154	1,408675856	0,807925784	0,475739645	0,018934911	0,194674556	0,214201183	0,043786982	0,052662722
596	20	24	37	<28	>36	L	374,5336384	5,199297815	23,09071616	290371,5947	7237,103186	0,869749683	0,021677286	40,12262742	3,676458742	33,01339963	8,979673634	1,877671726	2,266946634	0,314622565	1,382396017	0,814903397	0,472842105	0,018947368	0,195789474	0,211789474	0,046315789	0,054315789
597	20	24	25	<28	[24;28]	US	399,5564506	7,162925093	20,52730687	146159,6162	19602,14683	0,783546486	0,109153524	7,380939497	5,064952906	31,66579154	5,791680726	2,282361147	2,937604282	0,664701009	1,36875929	0,722408986	0,441032441	0,013642914	0,211733621	0,220820433	0,058513041	0,06074595
598	20	24	25	<28	[24;28]	S5	398,4559023	7,274129313	23,0704122	193141,8655	15002,06535	0,813109523	0,061499492	13,13983573	5,143586164	32,17145912	6,422225067	2,249699504	2,990478884	0,608579255	1,376091986	0,821428763	0,444015444	0,016731017	0,203102962	0,216073781	0,058663029	0,056628057
599	20	24	25	<28	[24;28]	S10	398,2306564	7,530244079	22,79589109	222469,4423	15953,52951	0,841565226	0,061445724	14,11211089	5,324686652	31,4535881	5,909375063	2,410926974	2,990178647	0,65533394	1,397138651	0,755343581	0,445428785	0,016988672	0,208165897	0,214586978	0,057420381	0,057409286
600	20	24	25	<28	[24;28]	L	398,2165146	7,375877322	22,98693779	257882,0443	14988,79704	0,826528636	0,048040064	17,20498608	5,215532871	31,81206379	6,099484861	2,366832235	2,954371212	0,576050201	1,386265707	0,704928369	0,441776167	0,01812415	0,210693249	0,212505664	0,057997281	0,058903489
601	20	24	25	<28	[24;28]	US	408,6143345	3,215963153	4,700692732	9944,594845	7267,202973	0,497579966	0,445831433	1,116071972	2,274029353	7,031175328	3,123293775	0,601769912	0,747191011	1,108855656	1,234118812	0,760568261	0,340490798	0,033742331	0,241590214	0,247706422	0,064417178	0,075301205
602	20	24	25	<28	[24;28]	S5	407,3704206	3,21199936	5,486076079	7808,786586	2153,502642	0,693129811	0,195795602	3,367339918	2,271226529	8,409526261	3,848304603	0,612698413	0,766917293	0,957712453	1,233227004	0,885814779	0,336470588	0,032967033	0,240048251	0,249411765	0,059808612	0,072941176
603	20	24	25	<28	[24;28]	S10	407,3494838	3,283875595	7,560817746	23690,54019	6171,483971	0,749836788	0,176683069	4,958423869	2,322050702	10,83856299	4,669017851	0,690718972	0,926000444	0,780533197	1,371679737	0,881923622	0,344434222	0,03269953	0,238217777	0,252628774	0,060921448	0,071098248
604	20	24	25	<28	[24;28]	L	408,3544729	3,200413688	7,193053274	17845,97114	2148,078868	0,785533205	0,094552841	8,307875194	2,263034221	9,879641981	4,365661768	0,640837829	0,836292271	0,832427523	1,30396662	0,928286596	0,336047372	0,03330866	0,241302739	0,252035529	0,064396743	0,072908956
605	20	24	28	<28	[24;28]	US	396,8741722	7,32174661	16,95577707	107587,1541	20948,95218	0,766114993	0,122924439	6,272320253	5,177256678	28,67699375	5,923231544	1,956692913	2,645	0,720410331	1,403167378	0,902140598	0,37962963	0,019047619	0,24691358	0,226006192	0,047619048	0,076923077
606	20	24	28	<28	[24;28]	S5	401,2421851	8,053931244	22,59460998	809674,6869	49537,97522	0,799317852	0,048829824	16,50310389	5,694989398	32,40851501	5,745953137	2,001394035	2,523628462	0,418506073	1,294368639	0,798951752	0,37481203	0,016944415	0,257489468	0,227976514	0,047197736	0,080112515
607	20	24	28	<28	[24;28]	S10	402,2682584	8,120555491	23,56452207	886149,8203	54942,2743	0,799201804	0,049551401	16,12874297	5,742099855	31,80892831	5,539598598	2,042513678	2,536824364	0,296389819	1,154348447	0,796160175	0,377837116	0,015353805	0,252336449	0,228304406	0,048731642	0,077436582
608	20	24	28	<28	[24;28]	L	400,9897959	8,542746523	26,58728211	918830,5976	23245,91527	0,693535573	0,017546073	39,5265399	6,040633996	36,44580226	6,033439914	2,058860295	2,638132772	0,236806593	0,92968778	0,831620767	0,380096449	0,015344147	0,251644016	0,229285401	0,046032442	0,077597545
609	20	24	29	<28	]28;32]	US	400,3966667	5,544051793	14,81937684	79619,26936	19530,11973	0,749134128	0,160027556	4,685639815	3,920236618	23,38363267	5,888542203	1,41361903	1,825892857	0,531776179	1,438895546	1,041954449	0,391450216	0,021473201	0,223111003	0,235021236	0,058601459	0,065182155
610	20	24	29	<28	]28;32]	S5	399,6826667	5,350021724	16,40657579	106108,3468	18830,81362	0,768728699	0,122116876	6,295024277	3,78303664	23,02909735	6,207140567	1,48115942	1,802405498	0,495221245	1,409392568	0,794311626	0,381188119	0,025516403	0,22972973	0,235872236	0,059538275	0,063275434
611	20	24	29	<28	]28;32]	S10	400,6318537	5,347709178	16,72599422	107305,6701	10353,26311	0,797310858	0,075536433	11,03383928	3,781401424	23,97646828	6,339849435	1,39198073	1,747389193	0,426727338	1,439552069	0,754088458	0,382523464	0,021857607	0,228714781	0,241922906	0,059706269	0,065274974
612	20	24	29	<28	]28;32]	L	400,9376961	5,452146681	16,92861501	104994,011	7892,626505	0,795584852	0,059805831	13,30279735	3,85524989	24,57764968	6,37511196	1,426387544	1,854706564	0,468381988	1,462738905	0,72452306	0,389934534	0,023731588	0,225859247	0,235679214	0,058919804	0,065875614
613	20	24	31	<28	]28;32]	US	375,610454	5,05476538	20,49316305	135588,9173	8049,011583	0,8372161	0,041478986	21,64405929	3,574258877	30,34637625	8,218599797	1,869547582	2,208649859	0,365749227	1,569937081	0,695120033	0,472862034	0,019179051	0,196037011	0,209322034	0,045352504	0,052772124
614	20	24	31	<28	]28;32]	S5	373,2066969	4,919402331	21,9162448	202523,9763	9457,896305	0,847643484	0,036007494	22,40650653	3,478542748	32,54827277	8,788766041	1,901428231	2,153142257	0,376279993	1,522257298	0,855441661	0,474309914	0,018663518	0,195100017	0,214302929	0,044975663	0,051374835
615	20	24	31	<28	]28;32]	S10	376,494832	5,332694071	24,06647678	306305,063	9403,469347	0,8768212	0,026918136	32,57362274	3,770784139	34,52930105	9,157061177	2,061578535	2,371000433	0,313214144	1,472873154	0,804232283	0,475147929	0,018934911	0,194674556	0,214792899	0,043786982	0,052662722
616	20	24	31	<28	]28;32]	L	374,5422954	5,199181341	23,08023944	282787,6195	7071,319996	0,867885878	0,021702148	39,99078243	3,676376383	33,00055678	8,976381453	1,87593313	2,264823123	0,314746519	1,378114466	0,814474669	0,472864956	0,018931426	0,195624737	0,212031973	0,04627682	0,054270088
617	20	24	32	<28	]28;32]	US	391,5635179	2,669891894	4,040951433	8859,77881	5876,696322	0,513609671	0,455854116	1,126697453	1,887898663	5,959599387	3,392766392	0,568807339	0,543478261	1,095652831	1,325556446	1,002091685	0,312834225	0,037681159	0,246376812	0,246498599	0,08115942	0,078078078
618	20	24	32	<28	]28;32]	S5	392,7348036	2,913126899	6,790456374	25386,46894	3592,467429	0,791085252	0,129286885	6,406068373	2,059891785	9,49708522	4,550594354	0,705292311	0,731570651	0,760346138	1,264702237	0,945764574	0,323022071	0,035931697	0,245127894	0,246682843	0,077545246	0,07625609
619	20	24	32	<28	]28;32]	S10	392,7338603	3,007739788	7,454630903	32833,66527	5646,725735	0,769356686	0,132313775	5,814637864	2,1267932	10,1813483	4,787183021	0,698045564	0,720743396	0,61348786	1,266592721	0,901387559	0,322003578	0,032796661	0,246273107	0,243887895	0,07751938	0,07751938
620	20	24	32	<28	]28;32]	L	391,4776725	2,765225777	6,740999867	30754,33343	3419,028947	0,800117449	0,08895087	8,995049151	1,955309898	9,357608125	4,785741704	0,626082003	0,652410066	0,639134482	1,142972183	0,943516458	0,31738437	0,039473684	0,240430622	0,238038278	0,081738437	0,082934609
621	20	24	34	<28	]32;36]	US	406,8813559	5,065190905	10,06596602	35019,11651	16254,79095	0,638101876	0,307463641	2,106774714	3,581630837	14,65045053	4,197834365	1,68808427	1,796460177	0,762325478	1,322807425	0,869952344	0,430463576	0,022222222	0,200626959	0,21221865	0,064308682	0,059561129
622	20	24	34	<28	]32;36]	S5	406,047099	5,359845343	11,59517001	48562,44849	10606,71935	0,768102071	0,145477312	5,297210998	3,789982988	16,70340104	4,435469236	1,607028056	1,907398718	0,701113472	1,305876237	0,961992035	0,434857639	0,019195503	0,202430972	0,217232269	0,061700378	0,061422827
623	20	24	34	<28	]32;36]	S10	406,0427292	5,357731617	12,35035961	56526,12422	9519,571939	0,762871455	0,128475281	5,937885084	3,788488358	16,84938168	4,447521039	1,605147902	1,906776468	0,798565298	1,278216374	0,902494104	0,42984127	0,020952381	0,204444444	0,21968254	0,061587302	0,063492063
624	20	24	34	<28	]32;36]	L	405,5942029	5,263492694	12,8807834	62971,28006	8284,896608	0,766939855	0,100903418	7,600732156	3,721851377	17,75971528	4,771742201	1,606051407	1,878387954	0,684336838	1,33238037	0,850007238	0,427163668	0,023564696	0,203084833	0,218508997	0,064267352	0,063410454
625	20	24	35	<28	]32;36]	US	418,0139373	7,187958588	16,51447095	79150,60914	14833,97837	0,679928573	0,138094874	5,192423663	5,082654261	30,07787876	7,183599725	1,907692308	2,389345556	0,824597855	1,302959446	1,161439677	0,428571429	0,015197568	0,218430034	0,209059233	0,055944056	0,068965517
626	20	24	35	<28	]32;36]	S5	407,2886847	6,898169457	24,49882371	107042,615	11694,8081	0,556187437	0,054080882	9,473542392	4,877742401	40,02917529	8,691970127	1,65226103	2,208084293	0,539228062	1,373390436	0,969452441	0,444858832	0,017380139	0,206302658	0,211836432	0,057675255	0,068362531
627	20	24	35	<28	]32;36]	S10	411,3943565	6,820570554	25,10069553	211720,742	19963,36706	0,711069574	0,067047483	10,60546256	4,82287169	44,96533403	9,323352749	1,787707902	2,33794408	0,500571973	1,341654038	1,198684385	0,442728443	0,018018018	0,207207207	0,207850708	0,055984556	0,068211068
628	20	24	35	<28	]32;36]	L	413,4077491	7,247860511	30,56379487	146971,8716	12374,77414	0,426394989	0,035901711	11,87673164	5,125011317	43,75801511	8,538130436	1,76976702	2,297853934	0,464459415	1,295916031	1,208552261	0,414898224	0,016457341	0,223040277	0,223040277	0,054569078	0,067994803
629	21	28	29	>=28	]28;32]	US	378,394822	3,422422289	9,833944679	40496,37591	6109,732383	0,684815219	0,149403841	4,932500538	2,420018008	20,80913046	8,665138266	1,142774952	1,232549399	0,59954556	1,435690098	1,138811583	0,412371134	0,031884058	0,179941003	0,223188406	0,083076923	0,069518717
630	21	28	29	>=28	]28;32]	S5	380,92001	3,510978939	14,7669612	48072,79514	4041,847994	0,650469757	0,054364442	12,16818636	2,482637016	24,60212096	10,02453233	1,167096112	1,297723079	0,463674869	1,402636196	1,102221398	0,422715645	0,030974505	0,179956204	0,216626466	0,077710685	0,070185809
631	21	28	29	>=28	]28;32]	S10	377,9482242	3,515366358	14,99639696	69080,85298	7018,281824	0,683874343	0,069478338	9,842986463	2,48573939	30,7521441	12,37142728	1,167290734	1,333883579	0,504442298	1,410570293	1,161989616	0,422709387	0,030354132	0,182124789	0,222034851	0,074198988	0,068577853
632	21	28	29	>=28	]28;32]	L	377,8003125	3,414101273	18,97295715	68709,04923	3413,078262	0,494539918	0,024565955	20,13110862	2,414134162	29,04282727	12,03032861	1,148746454	1,305323042	0,368212096	1,413658908	1,176752428	0,420895522	0,032089552	0,180597015	0,217537313	0,078358209	0,070522388
633	21	28	30	>=28	]28;32]	US	394,9078258	5,715895636	11,13001569	49347,49062	11519,81155	0,754551498	0,139010723	5,726246374	4,041748565	16,57275074	3,814717101	1,468859504	1,469957509	0,803520949	1,294184328	0,839860625	0,342529251	0,013771335	0,257520243	0,260059746	0,052795539	0,065096154
634	21	28	30	>=28	]28;32]	S5	394,1843232	6,044255433	14,58387794	88146,80254	16775,45695	0,770107573	0,140541879	5,568288006	4,273934004	20,44168039	4,843999377	1,479875847	1,429150839	0,812145298	1,342588216	1,095017203	0,338527609	0,013141015	0,265795574	0,264192043	0,054015178	0,064328581
635	22	27	38	<28	>36	US	412	3,877763208	6,736035078	15077,48438	4507,561018	0,588808999	0,380475049	1,547562711	2,74199266	9,287855749	2,878905826	0,722222222	0,838383838	1,123873662	1,309908991	0,567601673	0,317901235	0,029315961	0,218844985	0,221864952	0,080385852	0,079470199
636	22	27	38	<28	>36	S5	411,3092896	3,817304094	6,652680335	16987,8443	7602,509207	0,681622205	0,269463467	3,007442184	2,69924161	10,18385419	3,675971629	0,985458381	0,98112157	1,091221032	1,32235192	0,867013911	0,331251685	0,028670824	0,240588862	0,242506867	0,0919373	0,077097625
637	22	27	38	<28	>36	S10	410,1814433	4,19624163	7,699551205	21019,2707	3548,478232	0,797117345	0,134569538	5,923460517	2,967190912	11,96603411	4,032782001	0,981640096	0,969301798	1,090420318	1,361307504	0,920708212	0,331226296	0,028445006	0,240834387	0,242098609	0,08091024	0,076485461
638	22	27	38	<28	>36	L	412,8617886	3,98078023	7,557964579	24385,73903	7006,020223	0,737587197	0,211908723	3,480683506	2,814836695	12,80036442	4,547462539	0,956900331	0,996374949	1,049518282	1,371264875	0,9586932	0,342197036	0,030514385	0,227986051	0,233217088	0,086748038	0,079337402
639	22	27	28	<28	[24;28]	US	406,7389831	3,551743341	12,28168849	49556,74819	9095,218831	0,766153041	0,131084031	5,810120243	2,511461801	19,40007283	6,718052106	1,083808418	1,300380052	0,3996446	1,425104675	0,997315288	0,408578353	0,029623138	0,199584098	0,223515428	0,064557875	0,062397541
640	22	27	28	<28	[24;28]	S5	402,0417827	4,242930081	26,41834104	122424,2368	9773,429236	0,778776845	0,028211926	22,25870694	3,000204632	37,72850674	10,5377881	1,302898551	1,647569444	0,326239033	1,263114924	1,038876371	0,42410197	0,033613445	0,19235226	0,214368482	0,06482593	0,060301508
641	22	27	28	<28	[24;28]	S10	401,8161866	4,5005486	26,65925365	396901,017	23667,33604	0,785619128	0,046846723	16,76999119	3,182368434	37,42133953	11,75895887	1,63319626	1,961434007	0,263422037	1,25430222	1,111623586	0,435100548	0,031078611	0,191956124	0,215722121	0,063985375	0,062157221
642	22	27	28	<28	[24;28]	L	403,4006455	4,123322255	22,68486326	296860,0642	9244,029924	0,760806149	0,02369101	32,11370653	2,915629127	31,56029532	10,82452327	1,365704186	1,562882327	0,226299671	1,226920238	1,082046339	0,401629328	0,032586558	0,205295316	0,232179226	0,066802444	0,061507128
643	22	27	29	<28	]28;32]	US	387,5242897	3,49926488	7,031539418	15841,82402	12419,19012	0,580496887	0,312728753	1,937737792	2,474353926	10,45760353	4,61428881	0,881405563	1,002786958	0,842982412	1,318779711	0,956667408	0,372263868	0,033465568	0,206489106	0,233135535	0,080999479	0,072271386
644	22	27	29	<28	]28;32]	S5	389,2490119	3,317164753	7,387402209	17286,74409	4593,468464	0,707470176	0,179516432	3,643016067	2,345589691	10,19511381	4,447233692	0,968024223	1,007080512	0,888976774	1,321885084	0,912134541	0,374133949	0,032672112	0,208235294	0,232101617	0,077647059	0,075057737
645	22	27	29	<28	]28;32]	S10	389,4393119	3,461189515	8,915490397	27382,74029	4069,998819	0,713404874	0,112648578	6,403181572	2,447430577	12,87220124	5,224979878	0,960662927	1,075795687	0,720523276	1,354540361	0,795540545	0,366675897	0,034497528	0,213332545	0,232463391	0,080287549	0,072743089
646	22	27	29	<28	]28;32]	L	389,6708543	3,535307307	9,505244901	28026,99045	2834,398429	0,731058686	0,073932718	9,888161863	2,49983977	14,50995005	5,80435203	0,953210756	1,079182985	0,637284114	1,338074746	0,774375566	0,368968077	0,034149963	0,210838901	0,232739421	0,080920564	0,072383073
647	22	27	30	<28	]28;32]	US	418,1114983	7,193599573	16,49837092	86739,69953	15603,77263	0,678953687	0,141091628	5,263775963	5,086643039	30,0586982	7,18554664	1,916030534	2,438664045	0,83014129	1,276245793	1,169475427	0,432055749	0,015243902	0,218430034	0,209169054	0,055944056	0,068767908
648	22	27	30	<28	]28;32]	S5	407,2397362	6,901265632	24,4859834	108099,6856	13423,48368	0,562011941	0,057343276	8,887156399	4,879931727	39,96789098	8,6825047	1,652082841	2,202466315	0,539652076	1,365562208	0,973342143	0,444172019	0,017380139	0,206989472	0,211836432	0,0577109	0,068362531
649	22	27	30	<28	]28;32]	S10	411,3916036	6,815487176	25,11587262	135198,4064	11670,28675	0,533473357	0,046049264	11,58484014	4,819277199	44,96226076	9,329668932	1,781432723	2,33794408	0,500808644	1,350759741	1,198265123	0,442728443	0,018018018	0,207207207	0,207850708	0,055984556	0,068211068
650	22	27	30	<28	]28;32]	L	413,403784	7,246353292	30,57082187	212847,283	20207,61215	0,536836509	0,050966984	10,53302495	5,123945551	43,76616512	8,541496915	1,768631902	2,297853934	0,464513754	1,339928692	1,208016421	0,414644714	0,016464471	0,223136915	0,223136915	0,054592721	0,068024263
651	22	27	31	<28	]28;32]	US	396,1914191	6,256929457	17,92268641	95873,24222	29020,55474	0,720869162	0,118725086	6,12971147	4,424317249	26,21566575	5,654851236	1,912533101	2,495602009	0,404036815	1,353815902	0,91001807	0,456756757	0,034351145	0,188087774	0,198473282	0,064139942	0,067647059
652	22	27	31	<28	]28;32]	S5	392,8041023	6,694239534	24,55345133	277084,4274	26551,37469	0,724485121	0,08045466	10,39425405	4,733542169	34,08026216	7,55766912	2,278900508	2,845619889	0,299959243	1,25827673	0,995140995	0,442049752	0,035372231	0,182744236	0,193329726	0,0711036	0,070752443
653	22	27	31	<28	]28;32]	S10	387,4142555	6,480157656	28,04144821	300586,3505	20980,68323	0,664112503	0,046354514	14,3268142	4,582163421	42,02335329	9,171072576	2,160743474	2,656056307	0,285003239	1,161621706	0,998633782	0,441933459	0,033270559	0,193345888	0,203389831	0,061519146	0,066541117
654	22	27	31	<28	]28;32]	L	388,7932171	6,412677137	26,4454588	290405,7513	15397,55177	0,705763743	0,037420174	18,86051468	4,534447489	37,47210279	8,263874017	2,272639129	2,881856762	0,35796568	1,230257456	0,973305687	0,470367279	0,031719533	0,174040067	0,194073456	0,063856427	0,065943239
655	22	27	32	<28	]28;32]	US	394,9374973	5,71821743	11,15383425	49656,11676	11261,40412	0,770923267	0,134789025	5,837587911	4,043390321	16,56227254	3,819701537	1,467	1,458004639	0,805655136	1,285738431	0,826060429	0,343588519	0,013771335	0,259058704	0,260059746	0,052795539	0,065096154
656	22	27	32	<28	]28;32]	S5	394,2035314	6,044863461	14,55312261	71852,61833	7720,886181	0,755304725	0,084335773	9,521506146	4,274363945	20,40268807	4,834780476	1,486232965	1,425760254	0,818437256	1,335617795	1,097654135	0,338489506	0,013141015	0,265795574	0,264230146	0,054015178	0,064328581
657	22	27	33	<28	]32;36]	US	378,4724919	3,416539798	9,836934408	37072,94297	8770,885449	0,683196492	0,14658452	5,037927527	2,41585846	20,64249019	8,762714275	1,149403697	1,232549399	0,601673901	1,401359115	1,151181639	0,412371134	0,031976744	0,179941003	0,223188406	0,083076923	0,069518717
658	22	27	33	<28	]32;36]	S5	380,9338679	3,510265738	14,72661989	46286,56509	3882,963588	0,65340043	0,058442904	11,64398247	2,482132707	24,58101225	10,00341584	1,167127441	1,299727702	0,465208378	1,395920558	1,101764717	0,42213761	0,030974505	0,180534238	0,216025504	0,077710685	0,07071547
659	22	27	33	<28	]32;36]	S10	377,9366709	3,514962539	14,94951391	71859,37508	8493,675968	0,692872929	0,081896595	8,460338651	2,485453847	30,73969067	12,36783805	1,167290734	1,333883579	0,505641639	1,407895833	1,16650409	0,422709387	0,030354132	0,182124789	0,222034851	0,074198988	0,068577853
660	22	27	33	<28	]32;36]	L	377,7899972	3,414565251	18,96055762	73387,35724	3833,396678	0,516073285	0,026957145	19,14421163	2,414462244	29,03964218	12,02737473	1,147461659	1,305323042	0,368408322	1,406628594	1,177458601	0,420679358	0,03210153	0,180664427	0,217618514	0,078387458	0,070548712
661	22	27	34	<28	]32;36]	US	385,7152464	2,877425745	12,06331179	47739,0884	6219,861671	0,726693396	0,103139587	7,196695302	2,034647257	21,01757502	10,03344299	0,951159951	1,086955446	0,405884712	1,546804392	1,219842189	0,389425565	0,029735152	0,208769522	0,24380669	0,058392918	0,061094819
662	22	27	34	<28	]32;36]	S5	382,6228217	2,947454188	16,20499003	74862,03442	3746,633574	0,659104065	0,032723812	20,26803361	2,084164844	23,14284259	11,74860152	0,923562094	1,15835028	0,329395036	1,600206106	1,139176463	0,396947555	0,029234791	0,211108527	0,245781065	0,059309427	0,059024521
663	22	27	34	<28	]32;36]	S10	385,3054124	2,927559985	16,78465253	90161,31238	6388,014247	0,692596548	0,04907112	14,11413765	2,070097518	26,92343097	13,00587568	0,971559928	1,141270462	0,301070441	1,556935446	0,926975887	0,405574516	0,027872582	0,205915813	0,242320819	0,059726962	0,058589306
664	22	27	34	<28	]32;36]	L	382,7384907	2,962715351	16,5197727	68460,03826	2132,737597	0,660832967	0,020586949	32,09960679	2,094956116	26,32401927	12,56542754	0,936740689	1,043378765	0,296665571	1,543290598	0,965166258	0,391194969	0,02851153	0,21509434	0,245283019	0,059119497	0,060796646
665	22	27	35	<28	]32;36]	US	408,5870307	3,207374387	4,682833028	9217,072615	7080,236531	0,497743719	0,44168349	1,126923986	2,267956179	7,033726464	3,126826621	0,600877193	0,747191011	1,094224942	1,237750376	0,743761041	0,345565749	0,033639144	0,240121581	0,24702381	0,064220183	0,073394495
666	22	27	35	<28	]32;36]	S5	407,3080054	3,212848723	5,480900952	8016,443974	2147,86641	0,694676674	0,187329036	3,486997382	2,271827119	8,413505197	3,850125414	0,620253165	0,767924528	0,960363643	1,239397132	0,898755114	0,336470588	0,032967033	0,238841978	0,25030525	0,058752998	0,072941176
667	22	27	35	<28	]32;36]	S10	407,3611061	3,291130682	7,560121286	23376,14034	5034,901973	0,76745235	0,155674917	5,348104231	2,327180823	10,83816587	4,658727326	0,690956423	0,925625773	0,782523634	1,397418937	0,887232445	0,344341262	0,03242065	0,23865974	0,253379799	0,060657199	0,070541352
668	22	27	35	<28	]32;36]	L	408,3589744	3,201491766	7,195005287	20193,64679	3743,135611	0,761714148	0,14119289	5,394847766	2,263796538	9,880867405	4,364732978	0,640170809	0,836292271	0,832889522	1,372301417	0,932468692	0,336296296	0,033333333	0,241111111	0,252222222	0,064444444	0,072592593
669	23	28	30	>=28	]28;32]	US	372,8544408	2,119317249	6,432232196	12750,37962	1818,930006	0,745467965	0,131531773	5,87499892	1,498583598	9,622654493	6,637512134	0,51299895	0,561041107	0,588192647	1,52340801	0,873965114	0,344474898	0,034580583	0,224252234	0,247870416	0,074321215	0,069802299
670	23	28	30	>=28	]28;32]	S5	371,8959108	2,265104237	8,012438673	23835,54612	1468,065448	0,678179024	0,064921805	13,4230014	1,601670566	13,0710065	9,404262891	0,502209923	0,531839513	0,470737719	1,533056346	0,864603052	0,350220264	0,032894737	0,229934924	0,252192982	0,070175439	0,066079295
671	23	28	30	>=28	]28;32]	S10	371,8513946	2,248364098	10,37439193	28363,05829	1211,809336	0,693593155	0,029467862	23,97791964	1,5898335	15,5816634	9,829913866	0,521779813	0,600030177	0,357115471	1,551910269	1,036972668	0,351687723	0,036532181	0,223286225	0,250271811	0,071699288	0,066522771
672	23	28	30	>=28	]28;32]	L	372,0064412	2,214877952	9,569668117	29277,10698	1060,586614	0,755616221	0,027372802	27,60463558	1,566155219	16,39948948	10,47117762	0,524501788	0,626971254	0,393066164	1,507897036	1,061518219	0,349582173	0,037952646	0,221448468	0,251392758	0,073816156	0,065807799
673	23	28	32	>=28	]28;32]	US	372,5993789	2,324391168	7,009922485	15725,47322	1857,33254	0,713175882	0,146738951	4,522483367	1,643592757	10,31115246	6,007514032	0,49556967	0,489200739	0,572164097	1,540466793	0,968380296	0,301946647	0,044524191	0,243189964	0,256743217	0,082410657	0,074567376
674	23	28	32	>=28	]28;32]	S5	372,9043478	2,334072354	7,478152469	18359,45481	1573,863506	0,860197888	0,072404841	11,58433268	1,65043839	10,78335575	6,447027477	0,585113522	0,585060705	0,527517323	1,628743622	0,696035149	0,30623608	0,044808743	0,236956522	0,252459016	0,080434783	0,07173913
675	23	28	32	>=28	]28;32]	S10	373,0421116	2,360025524	7,548050199	18911,69047	1036,738879	0,855532837	0,047036386	18,27713025	1,668790052	10,84582162	6,505734461	0,556893567	0,563483031	0,542114179	1,547821581	0,720294168	0,308869613	0,044443489	0,237380228	0,254093884	0,082731845	0,07248094
676	23	28	32	>=28	]28;32]	L	372,4623612	2,359866082	7,942816304	24963,10618	1620,054391	0,842778147	0,054694573	15,40880745	1,66867731	11,17941504	6,69956676	0,541752028	0,553494731	0,479266743	1,608589024	0,7914243	0,3063318	0,044923948	0,239476477	0,254333215	0,081712062	0,073222497
677	24	28	29	>=28	]28;32]	US	374,0162338	2,123104404	3,836833195	4719,370197	3705,266922	0,515715441	0,402455639	1,319586008	1,501261521	5,385216265	3,799784424	0,418748476	0,454870786	0,828726298	1,157220044	0,921718117	0,30928517	0,044338788	0,240537241	0,264755025	0,080092299	0,076034324
678	24	28	29	>=28	]28;32]	S5	373,8705567	2,037363783	4,050449686	6388,293174	5806,526627	0,464033426	0,484911719	0,956944135	1,440633746	5,668464917	3,885043586	0,407706688	0,446613454	0,883764922	1,233147059	0,909440435	0,295906433	0,043869516	0,242214533	0,263276836	0,077267637	0,074576271
679	24	28	29	>=28	]28;32]	S10	373,6159656	2,134893184	4,14270699	5009,046695	1350,501818	0,677428489	0,180216399	4,010228411	1,509597448	5,722449877	3,806987976	0,420738772	0,439196344	0,897473809	1,195124776	0,841536875	0,301003584	0,041773802	0,238625647	0,266379992	0,081544662	0,070672313
680	24	28	29	>=28	]28;32]	L	373,4969675	2,145684811	4,572258633	6415,175998	1688,670692	0,632917034	0,166603137	3,79895028	1,51722828	6,310759484	4,159400116	0,426516337	0,44721537	0,658923005	1,196068961	0,86766002	0,303542411	0,043548911	0,23919402	0,260643484	0,078323042	0,074748131
681	24	28	32	>=28	]28;32]	US	377,4842767	3,221248988	8,724828807	30553,09854	3899,806404	0,803509436	0,140512087	5,935372785	2,277767003	12,3941706	5,299993735	0,68699187	0,837209302	0,570981913	1,463861345	0,732609308	0,321621622	0,028653295	0,230769231	0,252066116	0,069387755	0,071225071
682	24	28	32	>=28	]28;32]	S5	376,6819528	3,017239769	8,914189638	31331,29934	2858,920854	0,848254804	0,089393827	10,12756956	2,133510701	14,94576158	6,86806652	0,802376796	0,797087967	0,584840415	1,489094436	0,814070889	0,338281071	0,02819086	0,240017454	0,257136676	0,076271186	0,069752282
683	24	28	32	>=28	]28;32]	S10	373,0759076	2,878915888	9,299401612	36907,85909	5286,30089	0,784087225	0,112304563	6,981793102	2,035700947	14,64592661	7,194537407	0,666862478	0,696625599	0,532830551	1,471885951	1,124648115	0,317745803	0,028776978	0,243405276	0,262589928	0,079736211	0,067745803
684	24	28	32	>=28	]28;32]	L	377,5337774	3,294228108	11,31275423	168772,4414	6855,212966	0,844367114	0,034296573	24,6195767	2,329371034	19,45786333	8,353269209	0,832626568	0,916228613	0,266692447	1,170007919	0,999310057	0,337204301	0,029247312	0,23827957	0,251612903	0,073978495	0,069677419
685	24	28	34	>=28	]32;36]	US	370,7962636	3,202084297	8,380710593	33348,28427	7667,323184	0,742425921	0,150719036	4,929911206	2,26421552	16,19523719	7,944207173	1,030482531	1,197970047	0,617492906	1,454360556	1,071604901	0,384245902	0,032811379	0,205883407	0,241417146	0,067519767	0,063177105
686	24	28	34	>=28	]32;36]	S5	370,7553866	3,213450444	10,60341339	60449,23582	7143,266136	0,747778355	0,085011266	9,763311197	2,2722526	22,25284692	13,53092964	1,108152836	1,285990702	0,397141247	1,446277928	1,247390938	0,377666248	0,029933481	0,204238921	0,238393977	0,066499373	0,065510597
687	24	28	34	>=28	]32;36]	S10	371,2566333	3,270564012	18,64285887	87168,27462	6506,787721	0,60378632	0,047398841	17,47858477	2,312637991	34,49390392	15,25054925	1,064198949	1,215728308	0,294192719	1,374061336	1,297743183	0,396773527	0,032041563	0,204428443	0,240915293	0,065731908	0,060109266
688	24	28	34	>=28	]32;36]	L	370,3087943	3,320352338	21,37716671	96679,28421	3507,824204	0,549367931	0,019932772	27,56104029	2,347843654	43,03730879	18,33056844	1,024820597	1,195832617	0,2605504	1,216560208	1,365551236	0,393168351	0,032764029	0,207389334	0,238062043	0,066225166	0,062391077
689	24	28	35	>=28	]32;36]	US	325,4796748	3,166695858	8,560712064	51850,17525	15852,38229	0,730592288	0,203072734	3,630822807	2,239192115	12,70330712	5,166048308	0,81016385	0,748473282	0,419523793	1,344819912	0,76270201	0,34025974	0,03163017	0,229268293	0,253846154	0,067226891	0,065853659
690	24	28	35	>=28	]32;36]	S5	324,7476102	3,166382244	8,978290748	69200,84103	24200,65379	0,703234744	0,224363967	3,468004572	2,238970356	12,33776635	5,62965555	0,844347847	0,734424277	0,334613816	1,177988259	0,57227939	0,347683619	0,028756437	0,231991225	0,256174746	0,070646555	0,065707913
691	24	28	35	>=28	]32;36]	S10	324,7923681	3,209707286	9,419981763	97605,38098	26816,49711	0,734404518	0,201773267	3,639751329	2,269605788	12,75439028	5,619650051	0,902428177	0,739587053	0,34185292	1,070516622	0,545690837	0,347826087	0,028816987	0,233569262	0,253286148	0,070778564	0,065722952
692	24	28	35	>=28	]32;36]	L	327,9784698	3,301939819	11,00637019	161127,8546	5835,604491	0,832506176	0,030151067	27,61116777	2,334824037	16,15266633	6,918151462	0,836588095	0,774543096	0,269399451	1,169125023	0,605161225	0,340572216	0,029989659	0,237849018	0,255084454	0,069631162	0,066873492
693	24	28	37	>=28	>36	US	345,0947728	2,908546538	10,81831046	50590,65021	13223,446	0,785153023	0,120607624	6,567600339	2,05665298	16,36716695	8,165467305	0,990156632	1,069369612	0,465966355	1,581565501	0,979687524	0,409535937	0,027603904	0,207395644	0,248094808	0,056311004	0,050634209
694	24	28	37	>=28	>36	S5	345,6454663	2,955879157	12,93017156	52991,98455	4606,742234	0,805024354	0,07428325	10,95188264	2,090122196	21,12205236	10,12222192	0,964382383	1,050970537	0,403591861	1,522862275	0,97497126	0,39655005	0,027852831	0,219534747	0,250709926	0,056407264	0,051757608
695	24	28	37	>=28	>36	S10	342,5627198	2,954461844	12,97182033	67584,11036	5183,124733	0,799351714	0,061303458	13,03925987	2,089120005	25,15745717	12,04213119	0,960834324	1,096056607	0,384391029	1,538265737	1,067334258	0,400512821	0,03025641	0,206153846	0,250769231	0,061025641	0,051282051
696	24	28	37	>=28	>36	L	339,3014675	2,868269515	17,18332623	103146,1055	2388,73237	0,722439898	0,016730787	43,18026867	2,028172824	24,31355586	11,98791127	0,934985658	1,022586333	0,251416575	1,485230952	1,082023806	0,391771683	0,028910304	0,21608599	0,249444033	0,058932543	0,054855448
697	24	28	38	>=28	>36	US	393,3081967	3,500109386	5,461856206	11296,74385	3719,173232	0,591310881	0,372501898	1,589464304	2,474951082	7,664537823	3,040530732	0,381889764	0,549737237	1,071178367	1,293396646	0,682432864	0,248058004	0,01548047	0,328616352	0,330704522	0,036207512	0,042686498
698	24	28	38	>=28	>36	S5	393,5774278	3,533300232	6,095665156	11131,27953	2369,954261	0,763667874	0,176143044	4,446775013	2,498420554	8,510050057	3,450522301	0,439759036	0,576797386	0,873412439	1,388393139	0,792978471	0,257985258	0,014981273	0,331695332	0,328339576	0,03379224	0,042079208
699	24	28	38	>=28	>36	S10	392,9426696	3,506558488	6,590291137	14231,51719	1945,160651	0,80762563	0,111319896	7,263450435	2,479511286	10,05566656	4,046109277	0,414351406	0,576440007	0,828350816	1,401439263	0,888324739	0,246515534	0,014590612	0,330622357	0,332213742	0,033539362	0,042518393
700	24	28	38	>=28	>36	L	393,418197	3,562488945	7,422669923	18423,37054	1754,267388	0,842640938	0,080235998	10,50203103	2,519060091	12,99722349	5,159552779	0,498244074	0,648185484	0,794373017	1,419846541	0,953629892	0,259858044	0,015772871	0,323343849	0,322160883	0,034305994	0,04455836
701	25	30	32	>=28	]28;32]	US	394,4933333	4,490265438	14,07782709	58421,33715	6480,653196	0,793545531	0,100582894	8,260043185	3,175097141	21,84532172	6,678954119	1,546218487	1,722772277	0,642879067	1,44227286	0,955943165	0,432692308	0,020172911	0,204545455	0,227272727	0,063091483	0,05625
702	25	30	32	>=28	]28;32]	S5	394,0753701	4,616189094	15,44135853	73992,23477	5835,51485	0,811321901	0,064775471	12,6753819	3,264138612	23,35480145	7,715578305	1,625971577	1,927824807	0,532310073	1,514698291	0,910572039	0,419621749	0,02183908	0,208974359	0,22715736	0,058524173	0,061068702
703	25	30	32	>=28	]28;32]	S10	394,8654712	4,528567979	16,68624481	103603,1343	8574,281118	0,793483131	0,066378806	12,04280861	3,202181127	26,31553823	8,225345528	1,475005937	1,746201191	0,532118667	1,510514731	0,895262514	0,425221502	0,019455744	0,209419475	0,229298536	0,060123641	0,056481102
704	25	30	32	>=28	]28;32]	L	396,8498279	4,52604156	16,57217722	95930,72082	5496,149745	0,780285814	0,044704842	17,45416797	3,200394679	30,88386903	9,650018865	1,458949485	1,738452322	0,559974225	1,492152359	0,9793936	0,432200224	0,019798282	0,203212551	0,225999253	0,062009712	0,056779978
705	25	30	33	>=28	]32;36]	US	368,6769608	4,099370459	7,500444876	19353,86694	16288,00902	0,649441456	0,271588474	2,437058023	2,89869265	11,92309418	4,21286371	0,912871665	1,060683761	0,768936478	1,367356979	0,876775238	0,350878937	0,023323813	0,244689928	0,26963987	0,062380201	0,05778762
706	25	30	33	>=28	]32;36]	S5	375,1004206	4,50581399	9,429122211	31807,70356	4908,277638	0,719946126	0,124429861	5,793840107	3,186091627	14,7178888	4,599896878	0,970907796	0,981345828	0,744646549	1,284222958	0,957361235	0,309093033	0,024744904	0,265727082	0,264628486	0,064230714	0,063511781
707	25	30	33	>=28	]32;36]	S10	375,005102	5,576253636	16,98532498	173639,2825	31917,34902	0,742714695	0,136521436	5,440278965	3,94300676	23,62114233	5,990642109	1,41609207	1,322950751	0,364341182	1,206092127	0,787503392	0,323339212	0,024691358	0,25867137	0,265138154	0,064079953	0,064079953
708	25	30	33	>=28	]32;36]	L	370,5463372	5,067796712	15,44494594	152849,5487	13276,82798	0,779967111	0,067749557	11,51250501	3,583473421	23,19862305	6,473781252	1,204386976	1,13432818	0,349041117	1,14475264	0,883976408	0,323220065	0,025485437	0,257281553	0,268203883	0,063915858	0,061893204
709	25	30	34	>=28	]32;36]	US	404,1616162	5,425383329	15,05959835	77828,41798	15428,25878	0,729790392	0,126987789	6,010936998	3,836325342	21,48875047	5,490158604	1,284096641	1,520888079	0,599610518	1,354674836	1,034922932	0,401279248	0,023541009	0,211359293	0,224499655	0,071651786	0,070855116
710	25	30	34	>=28	]32;36]	S5	402,4510067	5,624735063	17,96249713	115773,2927	13708,52028	0,755573051	0,107993968	7,010564135	3,977288306	25,32200693	5,937063491	1,421449038	1,556838545	0,506164376	1,362310967	0,876240642	0,3925	0,020833333	0,217557252	0,223470662	0,071078431	0,069912609
711	25	30	34	>=28	]32;36]	S10	401,5966764	5,491817273	16,29034627	79561,70594	7700,349344	0,69623273	0,067448392	10,33534218	3,883301235	23,40465207	6,025131492	1,304592149	1,615702226	0,535407608	1,343056579	0,803086042	0,388785047	0,022429907	0,21682243	0,229595016	0,07165109	0,070716511
712	25	30	34	>=28	]32;36]	L	402,9369139	5,834502288	18,75439529	121298,2757	10322,01445	0,718182089	0,06111452	11,75141503	4,125616133	26,13256452	6,334221043	1,440382926	1,787094405	0,476112634	1,3324591	0,684942305	0,396619497	0,023191824	0,21422956	0,222877358	0,071147799	0,071933962
713	25	30	35	>=28	]32;36]	US	396,5055118	6,333786233	20,04468424	143973,2481	14173,16157	0,764038575	0,091268906	8,334445395	4,478663196	30,35109517	7,232281367	2,063815789	2,518272955	0,52878409	1,400942271	1,069838407	0,414911949	0,019264631	0,199693252	0,216257377	0,071779859	0,061774224
714	25	30	35	>=28	]32;36]	S5	386,7788873	6,009226092	25,37963967	182391,419	14572,91803	0,696526101	0,054740746	12,26658937	4,249164519	38,32366408	8,376940778	1,927296006	2,17199301	0,368540432	1,481615353	1,227643415	0,417525773	0,026075619	0,212628866	0,220360825	0,069587629	0,06122449
715	25	30	35	>=28	]32;36]	S10	390,6320125	6,332428381	26,97364199	220132,5846	14702,17066	0,66179532	0,044466095	14,79130626	4,47770305	40,43498999	9,03845386	1,964768215	2,353895804	0,401535617	1,470280503	1,034544877	0,413151959	0,025278366	0,211068825	0,222593541	0,067795227	0,060112083
716	25	30	35	>=28	]32;36]	L	392,4128146	6,519043225	27,48071762	272149,7482	18284,79414	0,725522727	0,048745346	14,88393832	4,609659671	40,71801327	8,833192941	2,03658933	2,443155307	0,380819617	1,473636704	0,955461252	0,421364985	0,023738872	0,206867317	0,220008478	0,068249258	0,059771089
717	25	30	36	>=28	]32;36]	US	395,9212046	7,428407882	16,3485392	114083,2084	27013,1894	0,751116832	0,201123031	3,899556743	5,252677587	23,48799483	4,059779537	2,476156942	2,85802005	0,855898349	1,34482358	0,766430998	0,449078624	0,020219748	0,196417331	0,206025615	0,060218664	0,073051948
718	25	30	36	>=28	]32;36]	S5	396,5008064	7,575267194	21,92379915	222263,9149	18735,47303	0,815685838	0,080653339	11,26380106	5,356522802	29,77996443	5,429312103	2,448063775	2,92369422	0,591554084	1,359689778	0,840339579	0,447969907	0,016403949	0,201890773	0,200178029	0,060472981	0,075085582
719	25	30	36	>=28	]32;36]	S10	395,6275954	7,57154516	22,13963546	246165,3655	21017,59828	0,832974559	0,071119366	11,71234516	5,353890927	30,30081895	5,659588394	2,519051599	2,954695213	0,592521283	1,292751691	0,876494492	0,447169811	0,016981132	0,201886792	0,198113208	0,060377358	0,075471698
720	25	30	36	>=28	]32;36]	L	395,1826087	7,235427439	20,09397179	207441,6557	18079,91573	0,823760741	0,07179621	11,47359639	5,116219807	27,34414679	5,344599688	2,411000173	2,878300217	0,633078135	1,351069523	0,810160516	0,452779033	0,017171261	0,196565748	0,202440127	0,061455038	0,069588793
721	25	30	37	>=28	>36	US	392,0197249	2,721293735	4,559433759	6922,202396	7151,644643	0,592386518	0,354211143	1,654246023	1,924245253	7,440826222	3,769335352	0,591746795	0,697978902	0,95436884	1,269269612	0,788501383	0,340761814	0,032935804	0,235870239	0,253908696	0,069471673	0,066944859
722	25	30	37	>=28	>36	S5	392,2379085	2,865965625	6,393067111	10534,89548	11557,12355	0,6878754	0,256227283	2,708730292	2,026543728	8,878002817	4,38085924	0,693146417	0,800347222	0,72303785	1,31628092	0,926239287	0,34320323	0,031177829	0,232531501	0,250859107	0,068728522	0,064935065
723	25	30	37	>=28	>36	S10	394,3630442	3,529490069	12,49795866	328694,8268	16402,04141	0,736703024	0,088206723	12,9991437	2,495726362	17,39974173	6,389076961	0,823083271	1,06767807	0,451942933	1,195606526	0,841626188	0,352646607	0,032230925	0,232627311	0,249557478	0,067042893	0,065894787
724	25	30	37	>=28	>36	L	394,8119891	3,901002624	16,18325292	684752,0542	5650,582843	0,621001201	0,00512451	121,1825529	2,758425409	23,00573392	8,34016894	0,897871039	1,171497883	0,100766577	0,902033587	0,921705197	0,355753647	0,030794165	0,232171799	0,249594814	0,066450567	0,065235008
725	25	30	38	>=28	>36	US	438,8636133	8,029229591	13,33045248	61602,09051	31723,87229	0,652590862	0,31030942	2,104848145	5,677522691	19,10366322	3,187540524	3,01821332	3,004802965	1,303763719	1,1319792	0,905074992	0,496503497	0,010545109	0,156457281	0,175854388	0,094077797	0,069430444
726	25	30	38	>=28	>36	S5	437,0131004	8,086692182	15,76176806	76148,47337	27200,48861	0,7229716	0,150760322	4,795503173	5,71815488	22,63999348	3,959317989	2,909967846	3,050488599	1,163062591	1,218111024	1,032271599	0,489768076	0,010973937	0,153635117	0,177353342	0,094133697	0,071762871
727	25	30	38	>=28	>36	S10	441,9618768	9,060086752	18,69406652	149985,529	22053,50373	0,769757165	0,137860576	6,032268203	6,40644878	30,35468885	4,601311531	3,470528353	3,592675405	1,083109873	1,278038702	1,016099619	0,486182691	0,010665051	0,157779892	0,184420015	0,093460989	0,067491363
728	25	30	38	>=28	>36	L	443,0193424	9,525735967	20,97017935	186033,8206	31595,4829	0,793213494	0,134717243	5,887987886	6,735712498	37,48842568	5,565621408	3,598456473	3,783244132	0,93512368	1,358893607	1,103883334	0,490849366	0,009854528	0,160018771	0,18160488	0,088690756	0,068981699
729	25	30	39	>=28	>36	US	435,4618182	10,92362736	36,03240915	414972,6347	47822,31879	0,719280439	0,07411885	9,731545648	7,72417098	68,04266434	8,020580057	3,976458989	4,852173913	0,62489808	1,406235746	1,296528052	0,50755287	0,007575758	0,160120846	0,172205438	0,081355932	0,061433447
730	25	30	39	>=28	>36	S5	427,0647482	11,37752077	47,44574477	585023,8991	42058,70251	0,548277541	0,03660111	14,32093482	8,045122091	70,44130039	8,941051153	4,063768681	4,654634252	0,451476606	1,429851588	1,26378759	0,50286533	0,008595989	0,160462131	0,177142857	0,078321678	0,064335664
731	25	30	39	>=28	>36	S10	429,6702094	11,76113196	51,33328169	608450,6829	37867,84099	0,54694112	0,034021897	16,07558851	8,316376166	72,2500419	8,688657303	4,285643579	4,901375274	0,389200517	1,389187097	1,10445115	0,50789925	0,009739762	0,157966729	0,180300287	0,080222264	0,063871709
732	25	30	39	>=28	>36	L	426,8802281	11,79726186	52,2425303	638306,5444	38302,9877	0,541885078	0,032517006	16,66466724	8,34192386	73,46185204	8,806344109	4,226570428	4,914923907	0,36038913	1,391244251	0,945147966	0,510765002	0,01053596	0,155290884	0,1795694	0,081081081	0,062757673
733	25	30	40	>=28	>36	US	396,1328642	8,610924073	22,38680478	172093,8263	25277,81946	0,717092433	0,127654259	6,47392792	6,088842804	38,66973542	6,455422656	3,044301713	3,847048544	0,834384823	1,350840581	1,035368668	0,461992181	0,024510131	0,184088089	0,193791853	0,067056138	0,063567045
734	25	30	40	>=28	>36	S5	392,8534031	8,766703244	27,45063832	272942,1549	20720,07645	0,737580612	0,071009819	10,69730189	6,198995313	49,73787363	8,023537867	2,738031915	3,525167785	0,506632295	1,379586373	1,247237299	0,47	0,02125	0,184634449	0,19330855	0,06504065	0,068153656
735	25	30	40	>=28	>36	S10	393,1385645	8,818659202	32,80002742	293376,9185	21738,40623	0,642815483	0,048759694	13,53106184	6,235733723	46,10116016	7,414544753	2,944031009	3,718532668	0,558835705	1,352277415	1,138539224	0,466611654	0,021342336	0,184752315	0,192853983	0,067341124	0,067098587
736	25	30	40	>=28	>36	L	391,4211213	8,691062979	33,98777375	316319,3779	21881,40062	0,63027052	0,043598978	14,45608457	6,145509569	49,00331519	7,973840842	2,872673435	3,700980392	0,505279085	1,383724668	1,081422136	0,468497577	0,021001616	0,184975767	0,192649435	0,065831987	0,067043619
737	26	28	39	>=28	>36	US	413,2817655	5,987628216	16,98054984	123114,5256	10970,70624	0,819492837	0,093098207	8,891660143	4,233892515	27,74181097	5,994363992	1,764227642	2,002211165	0,600623812	1,409431502	0,736052148	0,421602787	0,01320132	0,215328467	0,231023102	0,069306931	0,061889251
738	26	28	39	>=28	>36	S5	412,9137387	6,239327334	18,72023504	113657,9268	8090,801085	0,836183578	0,058806134	14,04779645	4,411870668	26,17387887	5,932603387	1,705651843	1,95265167	0,640571406	1,489092142	0,661093282	0,410852713	0,018087855	0,208913649	0,232439336	0,071059432	0,054916986
739	26	28	39	>=28	>36	S10	414,3147495	6,015432561	19,67454266	268694,6578	14276,83046	0,841221406	0,044697485	18,82032981	4,253553156	26,43258561	6,214236579	1,981823203	2,179546767	0,456186358	1,292542821	0,765639129	0,420212766	0,018617021	0,208111702	0,225398936	0,070478723	0,057180851
740	26	28	31	>=28	]28;32]	US	352,1626445	2,543374712	5,762203694	8765,16529	4124,648863	0,652216121	0,226243375	3,005374887	1,798437506	9,668281919	5,237813727	0,548954466	0,691981132	0,786301662	1,388024483	1,10423723	0,338627328	0,04640365	0,217869161	0,231714809	0,084215168	0,077109788
741	26	28	31	>=28	]28;32]	S5	353,9514552	2,577037764	6,724935272	12890,43372	2047,240154	0,695734978	0,13141577	5,368116219	1,822240879	10,38285057	5,697958774	0,63174219	0,731990232	0,627237388	1,377867225	0,908553209	0,335873984	0,049648726	0,211466225	0,236666395	0,08974391	0,077809814
742	26	28	31	>=28	]28;32]	S10	353,4614025	2,451642569	6,098121507	14520,39303	5396,641987	0,64552994	0,239917334	2,690634855	1,733573086	9,959653644	5,745159362	0,562588905	0,684087363	0,636344593	1,344913161	0,841443546	0,331020813	0,049554014	0,211595639	0,232903865	0,092170466	0,082755203
743	26	28	31	>=28	]28;32]	L	353,3964126	2,576291456	7,377071256	15539,00435	1472,689501	0,68632969	0,065046029	10,55144641	1,821713159	10,74842891	5,900176359	0,605092091	0,719369895	0,609341938	1,4048711	0,937463707	0,334472285	0,047076689	0,214123007	0,236142749	0,088458618	0,079726651
744	26	28	33	>=28	]32;36]	US	389,974026	3,310562311	5,567269357	7201,457196	3137,44142	0,619819578	0,284811071	2,176248195	2,340921059	9,328758833	3,886342695	0,809734513	0,797619048	1,137648517	1,270662214	0,855690937	0,324561404	0,038011696	0,23030303	0,230113636	0,088495575	0,090909091
745	26	28	33	>=28	]32;36]	S5	389,5328819	3,258444619	6,505544534	15304,80259	7215,893118	0,592531574	0,325590783	1,93917858	2,304068286	9,807389536	4,149120489	0,789677419	0,758655785	1,002462351	1,295375435	1,040204334	0,318046152	0,036657464	0,235644675	0,227806493	0,087314222	0,091524347
746	26	28	33	>=28	]32;36]	S10	390,3656474	3,268233482	6,876371789	17300,08496	6270,406394	0,646362786	0,234273841	2,759005378	2,310990058	10,20627737	4,416409033	0,782874618	0,781395349	0,988847802	1,267100206	1,045215888	0,322410767	0,035693388	0,235810415	0,227033353	0,087185489	0,091866589
747	26	28	33	>=28	]32;36]	L	390,3491781	3,337538891	7,307299615	19796,32834	4776,003474	0,703426585	0,169706612	4,144956857	2,359996383	10,26501318	4,349588522	0,812823164	0,811715481	0,986062639	1,301436275	0,981937741	0,318938193	0,039223455	0,236529319	0,225832013	0,088351823	0,091125198
748	26	28	34	>=28	]32;36]	US	378,0694006	2,288481928	5,925307279	18361,21132	3199,277126	0,719637357	0,162623437	4,562646331	1,61820109	9,336103742	6,55120922	0,537037037	0,601694915	0,611801541	1,313707684	1,142757305	0,312820513	0,038997214	0,221635884	0,239892183	0,087662338	0,078717201
749	26	28	34	>=28	]32;36]	S5	378,7125644	2,528453085	9,172374844	58239,47492	5603,242391	0,765837203	0,084875205	9,278426823	1,787886323	14,31752578	8,024902871	0,585332307	0,587951085	0,361659103	1,216885826	1,007311598	0,326560789	0,042388508	0,219597985	0,24365377	0,086344532	0,075504822
750	26	28	34	>=28	]32;36]	S10	375,488491	2,504748689	9,455440698	47831,0204	3447,830722	0,742748043	0,053539931	13,87278676	1,771124783	16,33634926	9,223714452	0,66143064	0,626505272	0,312593298	1,076346932	1,056564273	0,327322404	0,046994536	0,218032787	0,234972678	0,091803279	0,080874317
751	26	28	34	>=28	]32;36]	L	377,0222829	2,465056833	10,03430593	65718,90833	1336,478116	0,738956054	0,015027617	49,17320196	1,743058403	16,3236381	9,364940424	0,604834499	0,609414345	0,26202837	1,085406892	1,059403328	0,321442572	0,044688358	0,2250098	0,239513916	0,089768718	0,079576637
752	26	28	35	>=28	]32;36]	US	418,6367101	7,758676157	18,40216984	108667,9687	14061,14219	0,718262256	0,139770823	5,40963597	5,486212524	25,82457603	4,648048039	2,129775538	2,131263556	1,000593197	1,388564608	0,880196627	0,372482576	0,018462634	0,22334326	0,226172079	0,076670074	0,07165874
753	26	28	35	>=28	]32;36]	S5	419,1787709	7,858339543	18,99048739	123889,8805	19139,14084	0,776977074	0,140152839	5,568929907	5,55668518	26,4877801	4,854260077	2,342592593	2,207841303	0,90454132	1,357654099	0,856964636	0,376315789	0,02124834	0,227091633	0,227091633	0,078353254	0,067729084
754	26	28	35	>=28	]32;36]	S10	418,1814028	7,543055173	19,30488107	138484,9997	13376,60042	0,769140194	0,07770032	10,0049419	5,333745464	27,07988868	5,034360356	2,176466432	2,156920015	0,866884634	1,352643224	0,746302588	0,379471758	0,020824141	0,223977265	0,228261022	0,079016528	0,068449286
755	26	28	35	>=28	]32;36]	L	417,2873563	7,432391409	20,36636813	176787,3087	15614,40511	0,78851012	0,069643667	11,32206495	5,255494366	28,74232914	5,469005794	2,112924587	2,059164005	0,74443027	1,373809975	0,747978245	0,378296585	0,021616948	0,2230869	0,228707307	0,079550367	0,068741894
756	26	28	36	>=28	]32;36]	US	394,875	5,635051151	12,72806462	47114,70276	13731,55549	0,634150071	0,198650309	3,429733068	3,984582881	24,19242075	5,529031698	1,413385827	1,699074074	0,917177257	1,294109298	1,249550562	0,381381381	0,015015015	0,235988201	0,207920792	0,066282421	0,095238095
757	26	28	36	>=28	]32;36]	S5	388,5804773	5,680236269	17,37680951	63147,65565	6324,415114	0,53600976	0,054596254	9,634881277	4,016533585	25,66876565	6,804411583	1,427998542	1,647243576	0,673404009	1,288480072	1,276062613	0,385616375	0,015866247	0,228037007	0,206927956	0,069366436	0,096923918
758	26	28	36	>=28	]32;36]	S10	388,5795971	5,67981003	19,48825761	98901,45826	12097,52912	0,571446309	0,069898751	8,175343683	4,016232188	27,44402276	6,833275934	1,428462321	1,671227969	0,631481774	1,273072629	1,239202009	0,390499692	0,014805676	0,226403455	0,205428748	0,067242443	0,095619988
759	26	28	36	>=28	]32;36]	L	390,2742445	5,579665024	18,33071817	73566,96668	6394,326711	0,53008728	0,046074365	11,5050372	3,945418976	26,04391273	6,601051217	1,3882587	1,631575279	0,655839095	1,313027293	1,143114269	0,373784355	0,01987315	0,23255814	0,207610994	0,068921776	0,097251586
760	26	28	38	>=28	>36	US	397,7627119	4,718916743	7,903873541	26604,6743	5387,134091	0,677227462	0,175468861	4,237983224	3,336778029	10,86950585	3,847752646	0,91025641	1,10104834	0,9383273	1,369190213	1,082371071	0,297385621	0,016339869	0,282608696	0,259868421	0,058823529	0,078947368
761	26	28	38	>=28	>36	S5	397,8192072	4,695864864	13,74325495	60450,38646	10912,07833	0,67910106	0,130178265	5,351331426	3,320477889	20,34338791	5,995576239	1,014812351	1,09732936	0,728646058	1,370146527	1,06382725	0,327073512	0,015327287	0,269119033	0,25365552	0,057640679	0,078974123
762	26	28	38	>=28	>36	S10	397,8120805	4,808277896	14,64591203	56757,53623	5121,739809	0,633186376	0,057138066	11,08169066	3,399965906	20,40949536	6,002852949	1,103433868	1,159841864	0,861185069	1,409812573	0,963432983	0,330567964	0,01531589	0,269304403	0,248883216	0,055520102	0,080408424
763	26	28	38	>=28	>36	L	398,4458058	4,471822562	12,922996	52805,84128	5537,748445	0,684810877	0,071816115	9,535615748	3,162056058	18,07089863	5,714920388	0,897693116	0,95653567	0,641458336	1,390060607	0,927873558	0,303667263	0,016100179	0,282647585	0,266994633	0,055903399	0,074686941
764	26	28	38	>=28	>36	US	391,9385059	4,560854668	12,31671713	47266,23502	13185,2381	0,699476764	0,204189355	3,492121325	3,225011264	18,73797871	5,931806094	1,376647308	1,480028956	0,794532796	1,357569466	1,070760177	0,411986372	0,021054965	0,204822054	0,227077001	0,077651734	0,059908574
765	26	28	38	>=28	>36	S5	390,283485	4,590658531	13,67373748	51875,55081	4851,977184	0,698936384	0,090255747	8,389151865	3,246085778	19,28678811	5,941552204	1,369426752	1,487301587	0,746164929	1,394715533	0,950917896	0,400730816	0,023142509	0,199252802	0,230386052	0,08502994	0,06090134
766	26	28	38	>=28	>36	S10	390,9923786	4,551126717	13,75878433	66394,20132	9867,639361	0,722229105	0,110461637	7,211615368	3,218132564	20,48940977	6,371662254	1,340756821	1,512734594	0,75079103	1,363955729	0,938854007	0,401759366	0,023199672	0,199177712	0,230260139	0,083821441	0,06178167
767	26	28	38	>=28	>36	L	391,6595218	4,519099061	13,87170992	55891,27925	4666,005954	0,692232915	0,057790105	11,97839861	3,195485591	21,79779476	6,821434219	1,352389278	1,49122807	0,746731008	1,34671277	0,981347537	0,398553483	0,023220404	0,200228397	0,229539399	0,084887705	0,063570613
768	27	27	27	<28	[24;28]	US	433,3078788	3,64125378	10,19196974	37363,37809	7177,287338	0,730727208	0,168221404	4,444276418	2,57475524	14,97326253	5,64279587	0,978665724	1,25	0,679427523	1,533983841	0,724031525	0,380153152	0,034920635	0,203552626	0,241465286	0,06976912	0,064391447
769	27	27	27	<28	[24;28]	S5	433,8352601	3,664814993	10,60824271	37254,29995	3309,767849	0,805082121	0,071424829	11,56531719	2,591415534	15,36482278	6,140068731	1,005102041	1,209205021	0,532962454	1,554367213	0,611693158	0,386422977	0,035578145	0,208894879	0,241239892	0,074846626	0,065030675
770	27	27	27	<28	[24;28]	S10	434,0275382	3,660821862	11,27507753	43574,94609	4884,708289	0,761609419	0,081187561	11,82838425	2,588591964	17,04682378	6,593114854	0,987831195	1,217062143	0,549035422	1,518767361	0,799629562	0,389567315	0,033062017	0,209214807	0,232758004	0,068818108	0,066579748
771	27	27	27	<28	[24;28]	L	434,4266418	3,661925711	11,07851872	37903,37653	2159,569286	0,781438136	0,044522941	17,55135933	2,589372503	18,52365019	7,153721671	0,958827413	1,126541222	0,574139027	1,502691284	0,934723186	0,375308642	0,031687243	0,214403292	0,241975309	0,070781893	0,065843621
772	27	27	29	<28	]28;32]	US	424,7067138	4,817356011	14,0213408	53592,60378	9136,819571	0,749244109	0,108833079	6,88434174	3,406385103	19,80110588	6,03289039	1,629166667	1,786458333	0,697623282	1,446096637	0,736911354	0,434210526	0,023026316	0,210526316	0,234482759	0,058419244	0,051724138
773	27	27	29	<28	]28;32]	S5	424,0810811	4,830793438	16,67090632	102374,8405	15845,94831	0,725507026	0,086081367	8,672688544	3,415886798	23,87073499	7,114552443	1,644075156	1,905320475	0,595125862	1,421053616	0,897189202	0,429131054	0,023608273	0,208765254	0,231694776	0,057946683	0,049839687
774	27	27	29	<28	]28;32]	S10	424,0810811	4,938054562	17,94548333	111796,993	8197,25724	0,755659528	0,055406996	13,63834142	3,491731866	25,45560032	7,290250595	1,634612974	1,84773354	0,5337301	1,44245952	0,80878394	0,423684211	0,019078947	0,213815789	0,240131579	0,055263158	0,048026316
775	27	27	29	<28	]28;32]	L	426,1097257	4,852761153	17,0497727	103590,4139	9274,026415	0,750465469	0,067186107	11,16995027	3,431420319	24,38417297	7,106145765	1,585891971	1,870712312	0,561435902	1,345284461	0,826856845	0,430797434	0,021998167	0,20852429	0,229605866	0,056828598	0,052245646
776	27	27	30	<28	]28;32]	US	428,1209964	8,129299535	9,611420672	27639,89091	13433,06478	0,521533676	0,302380904	1,907448691	5,748282828	12,52694677	2,196788625	1,146226415	0,959349593	1,094053505	1,027030391	1,057742942	0,238596491	0,01384083	0,276859504	0,312280702	0,093425606	0,048275862
777	27	27	30	<28	]28;32]	S5	430,1594048	7,966287953	12,18561914	68639,49176	15715,05714	0,619079826	0,176573634	3,530095024	5,633016232	17,95248496	3,352041275	1,144589201	1,005368904	0,715984181	0,966887852	0,974047317	0,246080203	0,015560057	0,280606552	0,31804444	0,088921068	0,052326748
778	27	27	30	<28	]28;32]	S10	430,1239067	7,554057235	11,67225221	47331,26985	10816,83121	0,583241357	0,13329081	4,375705689	5,341525096	15,29537723	2,863485044	1,042161359	0,891147925	0,908384756	0,985480445	1,093272111	0,240027992	0,015395381	0,282015395	0,319104269	0,093072078	0,050384885
779	27	27	30	<28	]28;32]	L	422,9472267	8,09017871	17,1424683	227084,6194	14816,98079	0,610783651	0,039852852	15,3259711	5,720620227	26,011997	4,54705888	1,24431977	1,13556217	0,513519401	0,964896614	0,955298383	0,258629572	0,017001546	0,27820711	0,296239052	0,08758372	0,062339001
780	27	27	31	<28	]28;32]	US	403,5623362	2,17365062	2,882432413	2716,370334	2501,359476	0,461193447	0,503949257	0,902613914	1,537003093	3,87989504	2,204626179	0,336219715	0,326397516	0,915183108	1,211360717	0,88706457	0,250382152	0,033527399	0,283273733	0,270051061	0,072866569	0,079693161
781	27	27	31	<28	]28;32]	S5	403,0188172	2,091730174	4,779170026	7287,308413	2311,059276	0,639795249	0,202901354	3,153233017	1,47907659	7,852045832	4,615277358	0,28956229	0,288961039	0,826119251	1,277316957	0,757134238	0,248157248	0,03358209	0,28319624	0,278606965	0,077395577	0,078358209
782	27	27	31	<28	]28;32]	S10	403,9096542	2,218557772	5,021095585	8029,560452	1726,956557	0,632049997	0,139718659	4,520940393	1,568757245	7,586404944	4,793312732	0,317360306	0,327089672	0,765655694	1,255010423	0,862397409	0,252302831	0,032004303	0,280750913	0,288627042	0,077239517	0,069075394
783	27	27	31	<28	]28;32]	L	404,4147502	2,309171321	5,042599412	6970,963097	811,3475557	0,675502761	0,078621491	8,591833485	1,6328307	7,934478004	4,859339062	0,34959216	0,351976133	0,702829954	1,2257432	0,941426821	0,253848908	0,034013605	0,281775868	0,276047261	0,076620122	0,077694236
784	27	27	32	<28	]28;32]	US	381,0386003	8,012251204	9,096176259	16025,29428	12944,63602	0,410598537	0,347669103	1,31122784	5,665517159	13,42158425	2,207063601	0,993868739	1,123384662	1,055658743	0,935942039	1,203669579	0,273652196	0,027820777	0,258077936	0,262597688	0,086703967	0,08396434
785	27	27	32	<28	]28;32]	S5	381,9487179	7,824303641	11,10090003	16985,98486	9352,266153	0,396222685	0,158954597	2,393648804	5,532618163	17,17985915	3,587127877	1,088713439	1,191346578	0,894523033	0,906369435	1,0521957	0,270512821	0,034037559	0,262820513	0,25	0,085679315	0,090375587
786	27	27	32	<28	]28;32]	S10	380,5503509	7,793108843	11,33526446	19994,33595	10374,96827	0,381865293	0,197823717	1,93155611	5,510560109	16,50551236	2,986748879	1,076129983	1,140365794	0,963243497	0,875594165	1,055469794	0,273070498	0,036593153	0,26204357	0,250286458	0,085824745	0,092181577
787	27	27	32	<28	]28;32]	L	379,9115789	7,585867154	12,13441305	37668,87602	12285,55763	0,534938558	0,174468133	3,0661104	5,364018106	18,24161309	3,400736673	1,04999082	1,116675952	0,961515492	0,965085076	0,989775159	0,278158295	0,03348554	0,258751903	0,253424658	0,087138508	0,089041096
788	27	27	34	<28	]32;36]	US	423,7832971	8,600079317	18,17954584	128037,836	26392,22833	0,770650509	0,14372074	5,475250582	6,081174404	27,27380007	4,809851294	2,731840236	3,45502284	0,685392698	1,30046276	0,911115768	0,479064039	0,024036031	0,191256105	0,195196346	0,052600473	0,060446247
789	27	27	34	<28	]32;36]	S5	424,1388013	8,526573189	19,11171036	159877,0512	34559,68298	0,743870181	0,180428894	4,095604219	6,029197722	27,00746964	4,541159238	2,654461478	3,453254127	0,741886585	1,302533529	0,948829385	0,485396384	0,022222222	0,179415855	0,187861272	0,058414465	0,063888889
790	27	27	34	<28	]32;36]	S10	421,8185922	8,404242223	20,50607938	172034,0792	25160,39874	0,768580987	0,113850156	6,894352004	5,942696666	30,41253458	5,150039112	2,546602492	3,29900245	0,638378686	1,303462009	0,913172491	0,4778146	0,023579337	0,1855008	0,195903986	0,057214878	0,0599864
791	27	27	34	<28	]32;36]	L	422,178796	8,321018728	21,90483624	301367,6651	22887,05926	0,802250372	0,060926084	13,16760103	5,883848769	33,51694948	5,696432862	2,529075327	3,262181201	0,522767412	1,269287183	0,940247462	0,476801988	0,02029826	0,188898094	0,201325601	0,053852527	0,058823529
792	28	27	38	<28	>36	US	394,409703	4,289566103	17,30361412	72276,24151	4830,068256	0,775154982	0,0554337	13,70983772	3,03318128	29,43119628	12,51236824	1,456039462	1,423995991	0,553734923	1,545421343	1,375386855	0,40243831	0,026402928	0,223180453	0,24097951	0,053877551	0,049342105
793	28	27	38	<28	>36	S5	397,2423841	3,912025636	24,88114641	106837,4099	4770,043486	0,477028697	0,022781621	19,34042249	2,766219855	36,17684363	12,90259857	1,275	1,443576389	0,283706815	1,569330489	1,170325542	0,417380661	0,024479804	0,221542228	0,243113772	0,056287425	0,052631579
794	28	27	38	<28	>36	S10	394,4788099	3,958030506	27,43497029	158935,5416	7622,356012	0,534427302	0,024865614	26,41118872	2,798750211	43,0949727	15,38957849	1,183943945	1,327866723	0,287196463	1,477373926	1,196634174	0,392190279	0,025005302	0,222535752	0,248550923	0,057837663	0,05388008
795	28	27	38	<28	>36	L	399,8133569	4,238214679	30,02946134	140446,1519	4474,845328	0,439514559	0,014003657	31,38569974	2,99687034	43,97781066	14,67457903	1,350236203	1,490687715	0,285022928	1,513679656	1,198396351	0,403381643	0,023752013	0,219806763	0,245169082	0,056360709	0,051529791
796	28	27	28	<28	[24;28]	US	399,4230867	7,129811566	20,76362555	163940,764	28886,43486	0,728537449	0,107455608	6,883150434	5,041538107	31,84897417	5,793322014	2,282361147	2,923376187	0,668012259	1,408756321	0,725291657	0,444350295	0,013137175	0,209788095	0,219797839	0,056283342	0,059780564
797	28	27	28	<28	[24;28]	S5	398,5034014	7,274583673	23,08903409	208104,2188	16910,0043	0,851271825	0,067683235	12,21689873	5,143907446	32,19362963	6,447893781	2,258387959	3,001972304	0,601865223	1,381910482	0,821372931	0,444587629	0,016752577	0,203389831	0,216358839	0,058823529	0,056701031
798	28	27	28	<28	[24;28]	S10	398,2503951	7,566938895	22,82867192	217920,2085	14994,93987	0,843062668	0,058917475	14,46597946	5,350633805	31,46981792	5,885018465	2,420552066	2,989662232	0,667646403	1,392631915	0,756171283	0,445668682	0,016677126	0,208256593	0,215025844	0,057191448	0,057180308
799	28	27	28	<28	[24;28]	L	398,2590101	7,379321429	22,96351418	267425,7052	20299,69711	0,826765624	0,06275796	13,17387662	5,217968223	31,76843815	6,088277428	2,366832235	2,954371212	0,575453273	1,401346241	0,703948629	0,441976428	0,018132366	0,210335449	0,212601995	0,058023572	0,05893019
800	28	27	29	<28	]28;32]	US	408,5782313	3,207374387	4,680974985	6664,709468	6490,908075	0,519281403	0,437999643	1,185574946	2,267956179	7,045820288	3,134742685	0,600877193	0,747191011	1,097370052	1,221844474	0,745810961	0,342424242	0,032738095	0,239393939	0,24702381	0,06547619	0,072727273
801	28	27	29	<28	]28;32]	S5	407,2835821	3,213700181	5,478598495	8329,694954	2138,388768	0,694646614	0,18305836	3,62324203	2,272429191	8,413035219	3,859911379	0,61829653	0,770833333	0,959989332	1,229228519	0,901080342	0,335294118	0,032967033	0,238841978	0,250588235	0,058752998	0,072941176
802	28	27	29	<28	]28;32]	S10	407,3672583	3,291943324	7,559097956	23273,49986	4625,637911	0,776033405	0,147772433	5,503547984	2,327755448	10,83696749	4,657116836	0,689424673	0,924353186	0,781993445	1,389841468	0,890273458	0,344039694	0,03242065	0,238360875	0,253980231	0,060657199	0,070541352
803	28	27	29	<28	]28;32]	L	408,3616484	3,202165941	7,195734994	17214,11995	1962,658374	0,783350416	0,089313265	8,770818281	2,264273251	9,88122957	4,363973988	0,638911299	0,836292271	0,833427947	1,356138123	0,933803892	0,336050389	0,033345684	0,241200445	0,252315672	0,064468322	0,072619489
804	28	27	30	<28	]28;32]	US	394,8814223	5,729967475	11,11821451	49989,41686	11285,64204	0,759418383	0,135184576	5,787519484	4,051698857	16,58309744	3,823408397	1,476706212	1,457961372	0,809445027	1,34510027	0,854132945	0,345171442	0,013747739	0,25712383	0,259649175	0,052795539	0,06361246
805	28	27	30	<28	]28;32]	S5	394,1625277	6,041415172	14,61948885	91180,68219	18070,85393	0,761224287	0,152311935	5,01856462	4,271925636	20,48875041	4,857100203	1,481326314	1,426409701	0,809912623	1,430277865	1,092327143	0,338565713	0,013141015	0,26575747	0,264192043	0,054015178	0,064328581
806	28	27	32	<28	]28;32]	US	396,7350993	7,31081209	16,99960215	109501,212	20660,22082	0,782788646	0,110687539	7,072057531	5,169524805	28,82297685	5,785231886	1,956692913	2,62254902	0,715269909	1,400381428	0,89775893	0,37962963	0,019230769	0,243589744	0,222910217	0,047761194	0,076388889
807	28	27	32	<28	]28;32]	S5	401,2244002	8,055014339	22,58356763	815535,707	48992,6	0,806179636	0,048512706	16,90960344	5,695755262	32,40337373	5,749601241	2,033013217	2,531505647	0,41861902	1,27333545	0,804714388	0,376065163	0,016944415	0,257572122	0,227951344	0,047197736	0,080112515
808	28	27	32	<28	]28;32]	S10	402,3019663	8,122463502	23,56157536	879720,5771	50216,69399	0,800542481	0,045697006	17,51848852	5,743449022	31,80219131	5,537124328	2,039756039	2,536833576	0,296820131	1,124013903	0,792546073	0,378504673	0,015353805	0,252336449	0,227636849	0,048731642	0,077436582
809	28	27	32	<28	]28;32]	L	400,9990732	8,540191702	26,57631075	918040,9297	23585,7132	0,691199749	0,017757856	38,92360269	6,038827465	36,43127595	6,032839348	2,057002794	2,635659128	0,236872332	0,995221758	0,830470754	0,380201489	0,015330705	0,251861586	0,229084538	0,045992116	0,077529566
810	28	27	33	<28	]32;36]	US	397,8139535	7,22720443	20,67902286	164316,9693	21106,00915	0,758923065	0,097135309	7,491226126	5,110405261	42,10463065	7,731639211	1,671755725	2,168224299	0,562428729	1,407886827	0,997093817	0,406666667	0,01875	0,224550898	0,221830986	0,05775076	0,074193548
811	28	27	33	<28	]32;36]	S5	399,7066667	6,910376019	27,90362292	180941,8516	14065,22117	0,634404705	0,055681394	12,62968444	4,886373744	41,9288732	8,580774905	1,787356322	2,386597938	0,442093264	1,42460929	1,185579506	0,40025413	0,018587361	0,224137931	0,220570012	0,059479554	0,078066914
812	28	27	33	<28	]32;36]	S10	399,8186679	6,871912451	27,22403384	242362,0722	17285,81894	0,725014951	0,050990559	14,57534868	4,859175894	40,05788154	8,24525276	1,7681857	2,214791049	0,427877876	1,412272271	1,088947416	0,391794917	0,022027906	0,226848815	0,223774058	0,061990247	0,073564057
813	28	27	33	<28	]32;36]	L	400,4965986	7,508676851	30,78738148	335719,8302	17541,48449	0,682013193	0,03563544	19,13862138	5,309436319	43,80681199	8,250746286	1,979667156	2,583582862	0,384323482	1,414920173	0,980281458	0,407613006	0,019825535	0,22482157	0,220856463	0,056701031	0,070182395
814	28	27	34	<28	]32;36]	US	370,529433	2,96398716	6,008614618	10320,64039	3038,635905	0,679070125	0,187472222	3,774238074	2,09585542	9,694119132	4,859938658	0,648377236	0,767457914	0,968150911	1,327144352	1,087546221	0,331389699	0,034538166	0,233236152	0,240110718	0,075929044	0,08971328
815	28	27	34	<28	]32;36]	S5	369,971686	3,193608757	7,775718984	18859,95866	2128,778115	0,615383553	0,079509952	7,915970388	2,258222408	13,96468148	5,989262579	0,666482155	0,846875	0,754808521	1,298940203	1,216646991	0,325342466	0,03280543	0,241733181	0,237078652	0,077625571	0,086659065
816	28	27	34	<28	]32;36]	S10	369,8930839	3,12248101	10,22273981	23290,78495	2178,070061	0,572727686	0,053450342	10,68593377	2,207927496	14,28627864	6,487352591	0,688746682	0,804337847	0,542528248	1,305089027	1,151031752	0,325944094	0,032908249	0,238033115	0,239996987	0,077162078	0,085955477
817	28	27	34	<28	]32;36]	L	370,0606564	3,106729366	10,53403734	23499,94077	1746,505342	0,537286701	0,039930913	13,45540733	2,196789402	14,85363861	6,761521425	0,694749902	0,790137022	0,562439223	1,345650573	1,168734771	0,330241187	0,032653061	0,235250464	0,237105751	0,078293135	0,086456401
818	28	27	35	<28	]32;36]	US	391,5114007	2,662730862	4,002200168	8859,991035	8118,202032	0,506438911	0,469103624	1,079588572	1,882835049	5,954899521	3,420920785	0,577272727	0,535087719	1,054176853	1,333585252	1,018109088	0,31092437	0,037790698	0,242074928	0,24929972	0,081395349	0,078078078
819	28	27	35	<28	]32;36]	S5	392,7550243	2,911572152	6,786235102	26156,21844	4969,61411	0,763973968	0,157947511	5,821770056	2,058792413	9,500764336	4,543186546	0,7041438	0,732045583	0,763317279	1,27924964	0,93397241	0,322432431	0,03592732	0,244530022	0,246659698	0,077544417	0,076246014
820	28	27	35	<28	]32;36]	S10	392,7536232	3,005983629	7,425646884	30840,60281	3915,173145	0,789065851	0,100170851	7,877200234	2,125551408	10,13688738	4,769062438	0,696455738	0,722301029	0,598659182	1,310122808	0,88906981	0,321407275	0,032796661	0,246273107	0,244484198	0,07751938	0,07751938
821	28	27	35	<28	]32;36]	L	391,4943567	2,764848713	6,715394928	30770,04606	3422,818667	0,800851388	0,089085635	8,989680452	1,955043274	9,330588026	4,772573657	0,62512842	0,654208118	0,6430773	1,128530338	0,935592117	0,317238627	0,039505188	0,240223464	0,238228252	0,081803671	0,083000798
822	28	27	36	<28	]32;36]	US	387,5275155	3,501186977	7,040002231	15732,49979	10761,09	0,570425888	0,277258269	2,147042748	2,475713053	10,45275302	4,607474651	0,883700127	0,999026583	0,846482995	1,281601977	0,956589171	0,372367732	0,033465568	0,205394713	0,2321185	0,081117299	0,072271386
823	28	27	36	<28	]32;36]	S5	389,2648221	3,317168784	7,390061914	18188,48678	4517,216632	0,677222848	0,178187247	3,529884727	2,345592542	10,197412	4,451569493	0,966333969	1,019166739	0,888372947	1,316800893	0,91214477	0,374133949	0,032672112	0,208235294	0,232101617	0,077647059	0,075057737
824	28	27	36	<28	]32;36]	S10	389,4281994	3,461367472	8,916674352	28146,43793	4683,220177	0,711713125	0,120186812	5,916165651	2,447556412	12,87482802	5,225767502	0,960659982	1,078643262	0,720305402	1,34253424	0,796207673	0,366673209	0,034497528	0,213332545	0,23246608	0,080287549	0,072743089
825	28	27	36	<28	]32;36]	L	389,665969	3,534802806	9,503664029	34366,97018	6688,326554	0,729560133	0,141983317	5,138351111	2,499483034	14,51019093	5,805276822	0,953734163	1,079182985	0,637470358	1,358534964	0,775307993	0,369202226	0,034137291	0,210760668	0,232653061	0,080890538	0,072356215
826	28	27	37	<28	>36	US	418,1184669	7,167699707	16,46788256	76829,28663	16568,36717	0,67930775	0,139658022	5,251403662	5,068329068	30,09490247	7,153054763	1,924553788	2,450456667	0,826449049	1,268429252	1,182881388	0,43554007	0,017064846	0,218430034	0,212543554	0,055944056	0,068767908
827	28	27	37	<28	>36	S5	407,2276505	6,896544425	24,46976802	99964,51149	11314,78175	0,562584279	0,053642944	9,436366114	4,87659333	39,92231433	8,69176179	1,656216384	2,208299649	0,538541337	1,363520798	0,977668476	0,442971195	0,017380139	0,206739094	0,210965266	0,0577109	0,068886114
828	28	27	37	<28	>36	S10	411,3833448	6,814896332	25,13841003	137654,8062	11638,26468	0,540692224	0,045713763	11,82777759	4,81885941	44,95782698	9,329557714	1,788400396	2,33794408	0,499899276	1,344277859	1,197537374	0,44151671	0,018637532	0,206940874	0,207583548	0,05655527	0,068766067
829	28	27	37	<28	>36	L	413,3951985	7,24751574	30,57738506	164383,9336	13832,55351	0,456094682	0,038379384	11,88384585	5,124767527	43,77336041	8,541530944	1,767955942	2,297853934	0,464553276	1,333721882	1,206045042	0,414390984	0,016471608	0,223233637	0,223233637	0,054616385	0,068053749
830	29	25	37	<28	>36	US	372,7850294	4,264639286	13,08366036	117816,2332	8550,881198	0,787803836	0,113388665	7,237486302	3,015555358	18,04685214	6,390681854	1,451882201	1,092603741	0,329416802	1,330191936	0,672495746	0,383939415	0,032064536	0,226936762	0,24270451	0,064899601	0,062291212
831	29	25	37	<28	>36	S5	366,8647282	4,335077767	16,73609967	256375,1526	16071,22548	0,799915562	0,068840337	12,21230163	3,065362886	24,89338349	10,50814456	1,275275688	0,918963316	0,236985982	1,465061044	0,968207831	0,379014989	0,033190578	0,223004695	0,240610329	0,063169165	0,060606061
832	29	25	37	<28	>36	S10	369,6854495	4,266878794	19,64229041	282166,7717	18248,99214	0,814245761	0,053672061	15,37150298	3,01713893	29,89300756	9,894007838	1,405072637	1,1328629	0,201803276	1,208619523	1,000004689	0,377070662	0,033956557	0,221599344	0,23886432	0,068493719	0,060015397
833	29	25	37	<28	>36	L	369,0978221	4,336123519	21,30579206	282349,6591	8578,523739	0,766571826	0,023290464	32,91354873	3,066102344	30,61844661	9,986113694	1,327156034	1,188392247	0,212916778	1,119162265	1,049848381	0,374958705	0,031714569	0,222662702	0,241493228	0,06970598	0,059464817
834	29	25	26	<28	[24;28]	US	374,0292208	2,121788284	3,835894925	5793,084276	8776,092296	0,363119847	0,581685213	0,624775869	1,500330884	5,382830988	3,790792101	0,426323422	0,452745481	0,831690604	1,148394577	0,922411714	0,30928517	0,044532857	0,238496264	0,26447039	0,081623103	0,074472803
835	29	25	26	<28	[24;28]	S5	373,8756968	2,037363783	4,052348602	5559,352989	3397,30575	0,515780838	0,404510173	1,275075075	1,440633746	5,67027685	3,886077342	0,409436791	0,443485247	0,887021298	1,262950568	0,912886608	0,294600939	0,043869516	0,242214533	0,26387316	0,077181208	0,074745187
836	29	25	26	<28	[24;28]	S10	373,6175643	2,135232698	4,142680811	6055,836581	2953,877013	0,607834489	0,28121658	2,276168766	1,50983752	5,722810061	3,80659045	0,420897457	0,437600225	0,897828231	1,213614799	0,840015932	0,300290901	0,041833496	0,239252958	0,26618805	0,081661097	0,070773498
837	29	25	26	<28	[24;28]	L	373,4975359	2,146096452	4,573122995	8718,573985	4449,671292	0,583230687	0,297661619	1,959374842	1,517519354	6,311828168	4,159306536	0,426122052	0,44628619	0,659017387	1,172214027	0,868641718	0,303188029	0,043591412	0,239427456	0,260572544	0,07839948	0,07482108
838	29	25	27	<28	[24;28]	US	385,6390938	9,258788067	24,28598618	234954,7748	45949,39781	0,774879343	0,144256802	5,960417282	6,546951827	37,16599102	5,676559313	2,727618825	3,352741536	0,427237276	1,272119322	1,094645467	0,475132924	0,012801636	0,206625767	0,185490798	0,044672802	0,075276074
839	29	25	27	<28	[24;28]	S5	397,7859281	11,2209215	28,33352305	323049,7628	61427,40333	0,75068137	0,142740879	5,259049631	7,934389685	48,21742314	6,07701727	3,690601986	4,29875723	0,505600591	1,283317022	1,003744209	0,478323699	0,010115607	0,205202312	0,189306358	0,044797688	0,072254335
840	29	25	29	<28	]28;32]	US	374,2803738	4,971354145	12,15657642	54332,98573	9283,539419	0,764597165	0,146947969	5,307309377	3,515278227	18,62715678	5,262373073	1,260651054	1,345153579	0,756270475	1,438722534	0,719874824	0,353362573	0,018025983	0,253775261	0,271696398	0,045257702	0,049991425
841	29	25	29	<28	]28;32]	S5	375,6742424	5,056213949	14,20482711	66831,75561	6962,047525	0,813140244	0,080692014	9,519506701	3,57528317	21,47773013	5,592626298	1,125994695	1,413680782	0,639703258	1,427724674	0,851617183	0,365452409	0,01880141	0,258519389	0,259694477	0,046674446	0,047729919
842	29	25	29	<28	]28;32]	S10	375,2480029	5,312260263	15,08720668	94702,15261	8816,014146	0,829569228	0,077862168	11,05056345	3,756335255	21,43927975	5,718051341	1,108851732	1,35812011	0,602168906	1,411296546	0,769386419	0,350744307	0,017918433	0,2636349	0,273903017	0,044968524	0,048830819
843	29	25	29	<28	]28;32]	L	377,4968127	5,472182213	17,25618099	122823,9067	6516,005799	0,791781626	0,042005289	18,84956989	3,869417151	23,98686511	6,199089987	1,238483516	1,550975512	0,508007225	1,373449458	0,686966499	0,364583333	0,017857143	0,2578125	0,265997024	0,044270833	0,049479167
844	29	25	30	<28	]28;32]	US	370,6596773	3,191724991	8,396985833	33456,27487	6719,453584	0,791620652	0,133454025	5,87402609	2,256890385	16,26252757	7,940218675	1,023857587	1,182916026	0,615525855	1,448971685	1,053803859	0,384245902	0,032721842	0,207470708	0,242577239	0,067352314	0,063177105
845	29	25	30	<28	]28;32]	S5	370,6996198	3,213450444	10,62913578	51707,78659	8397,215416	0,764695126	0,102640238	8,151403246	2,2722526	22,22358966	13,55209598	1,118058752	1,285990702	0,396728348	1,4399324	1,245832296	0,377666248	0,029933481	0,204042348	0,238691049	0,066499373	0,065447546
846	29	25	30	<28	]28;32]	S10	371,2270516	3,270366621	18,64741946	98395,09139	9839,133554	0,624042672	0,065810887	15,12648934	2,312498414	34,51171817	15,25785926	1,061378075	1,217767109	0,293737273	1,386224432	1,298753939	0,396928934	0,032032032	0,204670854	0,240853474	0,065714567	0,059800138
847	29	25	30	<28	]28;32]	L	370,2953822	3,320780824	21,38126596	128319,7872	6417,187031	0,620452279	0,031028405	19,99626731	2,348146639	43,03594975	18,32762445	1,024820597	1,198155978	0,260097082	1,300303429	1,364605484	0,393305439	0,032775453	0,207461646	0,238145049	0,066248257	0,062064156
848	29	25	32	<28	]28;32]	US	396,9419795	8,143548708	12,78262237	41056,8919	10751,48341	0,665563417	0,193659412	3,737655249	5,758358515	18,09418277	3,344706163	1,327698651	1,0078125	0,937607572	1,185625719	1,095905682	0,286153846	0,013114754	0,248484848	0,298657718	0,115254237	0,051051051
849	29	25	32	<28	]28;32]	S5	395,3110814	7,948694462	15,89511257	77586,94137	10386,19859	0,665133893	0,096526219	7,470196216	5,620575756	22,81357067	3,893736626	1,284013605	1,189768362	0,844934192	1,268886394	1,051944334	0,284513806	0,014230272	0,242909988	0,300120048	0,116429495	0,050452781
850	29	25	32	<28	]28;32]	S10	392,4946318	8,193081144	15,19462622	78776,55107	13101,42753	0,694512231	0,127289827	5,697820089	5,793383236	24,22062053	4,204286364	1,372600106	1,138808781	0,926137902	1,200908822	1,033603263	0,278377266	0,014588427	0,242868456	0,300555908	0,113667283	0,049942661
851	29	25	32	<28	]28;32]	L	392,8467448	8,206956552	15,57275481	78338,15652	10316,28844	0,697620422	0,091869069	7,593637671	5,803194631	29,20478231	5,032535383	1,373586216	1,185781229	0,92200285	1,152160703	1,091302107	0,281091618	0,014424951	0,242495127	0,298245614	0,112280702	0,051461988
852	29	25	33	<28	]32;36]	US	424,5724382	4,817356011	13,99858439	51187,48982	10555,03172	0,729842846	0,13537621	5,385696607	3,406385103	19,77760363	6,038540738	1,629166667	1,759691935	0,696362617	1,44114042	0,75528429	0,434210526	0,023026316	0,20754717	0,231270358	0,058419244	0,051724138
853	29	25	33	<28	]32;36]	S5	424,0924609	4,83257868	16,67012643	94987,43654	8566,431206	0,762452217	0,086915686	8,658178052	3,417149155	23,84706783	7,135799342	1,644560347	1,912886148	0,59645925	1,461202046	0,896017158	0,42979243	0,023608273	0,208765254	0,232363225	0,057946683	0,049839687
854	29	25	33	<28	]32;36]	S10	424,0924609	4,919692341	17,94546778	105127,655	7477,595747	0,756171861	0,053785538	14,05901824	3,478747816	25,45695131	7,317849026	1,633668362	1,854615292	0,533416627	1,431687986	0,807003621	0,423026316	0,019078947	0,213815789	0,240789474	0,055263158	0,048026316
855	29	25	33	<28	]32;36]	L	426,1147705	4,840718265	17,05383419	92551,11003	6506,752331	0,739003346	0,051955203	14,22385628	3,422904711	24,39017892	7,12557929	1,585891971	1,875562833	0,561409119	1,394698189	0,824713452	0,430536451	0,022008253	0,208619899	0,229711142	0,056854654	0,052269601
856	29	25	34	<28	]32;36]	US	445,3383459	3,277298594	5,153400108	11976,84972	4341,25401	0,574571822	0,393932497	1,458554008	2,31740006	7,185603836	3,152540389	0,752475248	0,764563107	1,124872003	1,355397269	0,567958649	0,311036789	0,029900332	0,264214047	0,276816609	0,059859155	0,06271777
857	29	25	34	<28	]32;36]	S5	445,5253825	3,423548759	5,660793555	10228,75901	3096,66104	0,695197278	0,272102859	2,561603993	2,420814544	8,181051324	3,379696568	0,725852303	0,749169767	1,003213716	1,373526303	0,775526939	0,311624237	0,030627787	0,255625065	0,280987295	0,06391886	0,057921148
858	29	25	34	<28	]32;36]	S10	443,5207715	3,421760062	5,923457139	15652,97809	8029,658836	0,633135642	0,324785685	1,949395162	2,419549743	8,916018136	3,684990631	0,7292105	0,74261005	0,946278509	1,388706812	0,896227195	0,308355438	0,031830239	0,25464191	0,274535809	0,068965517	0,061671088
859	29	25	34	<28	]32;36]	L	445,1258557	3,452814927	5,871471507	14724,28781	6968,118877	0,649746994	0,307486131	2,113093658	2,441508849	9,299424055	3,808884026	0,735770124	0,765982062	0,992156266	1,368889097	0,904702783	0,308313539	0,028503563	0,260807601	0,279334917	0,063657957	0,059382423
860	29	25	35	<28	]32;36]	US	367,682243	4,207992734	13,5534511	58140,05241	10853,87235	0,701762516	0,104890374	6,418570698	2,975500197	22,49585944	7,112795658	1,1	1,217264068	0,629981074	1,246026081	1,023549695	0,360795455	0,025495751	0,237623762	0,247058824	0,056338028	0,059859155
861	29	25	35	<28	]32;36]	S5	370,0116429	4,228878636	15,52847259	66849,25615	6165,979759	0,645326106	0,055341468	11,46344406	2,990268761	22,74318069	7,718336996	1,088406764	1,212248607	0,528431267	1,252638998	1,142885158	0,375815881	0,02501639	0,229659444	0,248185761	0,062378145	0,060126178
862	29	25	35	<28	]32;36]	S10	367,5256076	4,427450854	16,6794623	86150,9356	8715,816043	0,651743092	0,065936288	9,884437117	3,130680522	23,40962693	7,477488283	1,079689768	1,231412529	0,478818178	1,286397165	0,895875772	0,374703088	0,024940618	0,231591449	0,247030879	0,06175772	0,059976247
863	29	25	35	<28	]32;36]	L	371,0758145	4,643291532	19,93997907	171524,2793	9324,482455	0,757009124	0,041152881	18,39504553	3,28330293	29,05520862	8,849384063	1,160962297	1,449296237	0,399420013	1,364433718	0,760440305	0,38097288	0,023676281	0,229014206	0,243650452	0,061988808	0,060697374
864	30	29	40	>=28	>36	US	409,6313993	4,875622883	18,49970187	93507,60074	9044,767663	0,758103308	0,078303819	10,33830876	3,447586003	26,49709284	6,029161417	1,812294492	1,962264151	0,787209116	1,502816165	0,78183283	0,471153846	0,021671827	0,192419825	0,21574344	0,062295082	0,056657224
865	30	29	40	>=28	>36	S5	405,4870116	5,049866891	25,86302941	172788,8938	8004,545321	0,67867671	0,035002477	19,95335571	3,570795123	36,69838948	10,15331411	1,771212267	2,274171792	0,435902684	1,530187522	1,168818415	0,473827093	0,019838434	0,186950443	0,21462558	0,055301383	0,051005903
866	30	29	40	>=28	>36	S10	400,0466978	5,036693903	29,27538229	174634,3709	5737,557047	0,548696781	0,018027259	30,43706049	3,561480414	45,92307304	12,89437753	1,729132123	2,156519389	0,39841944	1,567780569	1,163649011	0,460209747	0,019123998	0,194324491	0,21961752	0,056138186	0,050586058
867	30	29	40	>=28	>36	L	400,4448633	4,849840411	29,48489731	210808,154	9456,253275	0,582261797	0,026118606	22,29298939	3,429355042	43,35939318	12,64359993	1,688539289	2,081127468	0,379439732	1,545962361	1,072190865	0,454112554	0,022077922	0,195670996	0,216450216	0,058008658	0,053679654
868	30	29	30	>=28	]28;32]	US	424,4452297	3,614490547	7,889134706	20431,43464	5032,168355	0,763165145	0,194014469	3,933547589	2,555830776	12,58751379	4,956584157	0,94017094	1,227272727	0,831505614	1,412172939	0,807774825	0,408099688	0,034267913	0,204142012	0,218068536	0,084084084	0,082278481
869	30	29	30	>=28	]28;32]	S5	422,3072191	3,755445105	10,04775548	213562,5745	28330,36559	0,803752807	0,113632523	7,083470924	2,6555007	14,15063316	5,111043815	0,992464075	1,265326788	0,481989399	1,151575066	0,737739488	0,387883287	0,032880937	0,19759396	0,218759726	0,079983453	0,08059057
870	30	29	30	>=28	]28;32]	S10	424,1438953	3,983868692	10,11640475	215904,0831	27714,6519	0,808279286	0,103755236	7,79025058	2,817020567	14,99277172	5,322208825	1,016574961	1,356699098	0,34984871	0,968575549	0,593807795	0,39688716	0,030479896	0,199092088	0,214007782	0,077821012	0,081712062
871	30	29	30	>=28	]28;32]	L	421,2488998	3,809339097	11,02797632	305340,7136	3730,173272	0,875485737	0,01069531	81,85697858	2,693609507	16,74659483	6,217157603	0,964239572	1,271777364	0,275960937	0,934182888	0,850269605	0,393506494	0,032900433	0,201298701	0,215151515	0,076623377	0,080519481
872	30	29	31	>=28	]28;32]	US	396,3465145	8,62526596	22,3583583	183010,3697	29620,09762	0,732652042	0,166856063	4,293838302	6,09898405	38,61317006	6,431987419	3,052079876	3,823826923	0,834468277	1,326007566	1,039561227	0,464067695	0,024440299	0,185703037	0,192395205	0,067911585	0,062706954
873	30	29	31	>=28	]28;32]	S5	392,8900524	8,773829228	27,43336942	241075,2907	20030,33629	0,704467725	0,059133257	11,91322385	6,204034144	49,76592751	8,021543136	2,74933687	3,521885522	0,508480957	1,345090983	1,24040785	0,47	0,02125	0,185643564	0,192069393	0,06504065	0,068153656
874	30	29	31	>=28	]28;32]	S10	393,1962252	8,826124758	32,8052283	295977,692	24054,2046	0,644350723	0,053543073	12,39164596	6,241012668	46,10467993	7,407348682	2,93887637	3,716893323	0,559617059	1,339931831	1,140493921	0,466301095	0,021342336	0,185062874	0,192554761	0,067341124	0,067397809
875	30	29	31	>=28	]28;32]	L	391,4313043	8,690464167	33,98624178	306926,1745	22080,59488	0,613385075	0,044127574	13,90026746	6,145086144	49,01096356	7,975634907	2,872673435	3,695747001	0,505544842	1,388578135	1,083164747	0,468282828	0,021010101	0,185050505	0,192727273	0,065858586	0,067070707
876	30	29	32	>=28	]28;32]	US	435,2	10,96315183	36,07092678	451382,1689	41376,35121	0,711305185	0,077425095	9,011525997	7,752119004	67,75469366	8,048250314	3,961485814	4,655660377	0,629009381	1,375213212	1,25411541	0,5	0,00754717	0,162162162	0,180887372	0,084459459	0,061433447
877	30	29	32	>=28	]28;32]	S5	426,9697842	11,37454393	47,51383051	573522,5494	49069,72662	0,571057342	0,048110323	12,71869374	8,043017145	70,37809004	8,930707026	4,036329657	4,654634252	0,449597559	1,419901622	1,266028167	0,50286533	0,008595989	0,160462131	0,177142857	0,079589217	0,064285714
878	30	29	32	>=28	]28;32]	S10	429,6295697	11,75924891	51,34330929	637883,2624	41834,35535	0,557986211	0,03660997	15,2552657	8,315044644	72,26290254	8,691607632	4,285643579	4,895778503	0,388183998	1,383724507	1,104040272	0,508625664	0,009391392	0,158072461	0,18042198	0,079923769	0,063564735
879	30	29	32	>=28	]28;32]	L	426,8587732	11,7988034	52,24639517	619686,6927	37373,84729	0,531607133	0,032061692	16,58075734	8,343013896	73,46839423	8,805977689	4,226570428	4,908749502	0,360193413	1,376823558	0,945650781	0,51146789	0,010091743	0,155504587	0,179816514	0,080733945	0,062385321
880	30	29	34	>=28	]32;36]	US	412,838488	6,723151317	22,17504372	190001,7069	11913,62195	0,688156498	0,06362611	10,69225701	4,753985887	49,25483018	10,67419566	1,994167313	2,80952381	0,6440818	1,466282272	1,328131996	0,441176471	0,010033445	0,215231788	0,205882353	0,055072464	0,067024129
881	30	29	34	>=28	]32;36]	S5	392,2125382	6,366085963	34,13416296	221254,6197	10045,64585	0,609597005	0,02278529	23,39907197	4,501502554	62,94077504	13,88896416	1,969011079	2,043222562	0,480426032	1,504885996	1,317865421	0,424297001	0,011080139	0,224948834	0,217183216	0,055719176	0,069133695
882	30	29	34	>=28	]32;36]	S10	387,1736604	6,224948406	45,94718404	321863,6084	11616,59052	0,409410317	0,014776296	27,70723542	4,40170323	68,13238303	15,47864076	1,952420173	2,033010449	0,234973282	1,494989866	1,382573369	0,424242424	0,011750155	0,223871367	0,217068646	0,05380334	0,069264069
883	30	29	34	>=28	]32;36]	L	403,7434179	6,685728291	51,62346636	315842,7586	11663,29204	0,361240843	0,013339731	27,08006948	4,727523812	75,66848363	16,00594447	2,177058368	2,32789774	0,264560031	1,495518688	1,334711378	0,435543278	0,010128913	0,215930018	0,21961326	0,056629834	0,062154696
884	30	29	35	>=28	]32;36]	US	379,7942177	3,805167569	11,78976663	40920,06672	6361,85663	0,634600243	0,10773382	6,048330827	2,690659791	21,07499963	7,623538141	1,160829485	1,135476334	0,483660531	1,392963623	1,037517049	0,389825639	0,032071061	0,206042708	0,215997477	0,081656197	0,072812748
885	30	29	35	>=28	]32;36]	S5	375,4843554	3,915069628	15,90302581	68175,063	5505,746407	0,521634243	0,067577784	8,218795804	2,768372283	25,68981327	8,704406092	1,217095769	1,372924318	0,376214825	1,36368071	1,158267782	0,394444444	0,032019704	0,203488372	0,218888889	0,083333333	0,070532915
886	30	29	35	>=28	]32;36]	S10	381,4836038	3,818572542	17,98485683	51184,15788	3944,969151	0,439046388	0,033561747	13,08679059	2,700138539	28,89210304	10,65099447	1,21809505	1,245725228	0,375971857	1,302766718	1,105391696	0,391013869	0,033016281	0,204842629	0,219154513	0,080047373	0,071925335
887	30	29	35	>=28	]32;36]	L	384,1293346	4,00296582	18,41837308	58576,38247	3919,026936	0,456353403	0,030532122	14,94666493	2,830524276	30,34311611	10,71996321	1,223525684	1,297164998	0,39049744	1,234915896	1,099171362	0,388841927	0,03169907	0,207100592	0,219357566	0,079459003	0,073541843
888	30	29	36	>=28	]32;36]	US	311,6528497	4,778637636	11,15893046	42524,78456	8886,322584	0,663520033	0,177105376	3,746470306	3,379007077	17,97683276	5,052607422	0,996932515	1,287162162	0,897052087	1,290105088	1,064800853	0,319612591	0,0243309	0,255656109	0,221354167	0,068627451	0,09009009
889	30	29	36	>=28	]32;36]	S5	321,0960963	4,895689701	12,63248723	71275,53329	5202,301235	0,748989133	0,061997408	13,66939459	3,461775386	26,14632252	7,4042296	1,031092426	1,123735741	0,61242713	1,352871312	1,131515979	0,335269113	0,026961907	0,251440148	0,221301962	0,066311967	0,092338424
890	30	29	36	>=28	]32;36]	S10	335,5030986	4,993038436	17,60735796	102617,8194	5371,745815	0,694409553	0,03635033	19,10325302	3,530611337	48,31168909	13,68366112	1,153611479	1,273293663	0,523778161	1,350371885	1,324790721	0,357180157	0,024543081	0,244386423	0,218276762	0,063185379	0,092428198
891	30	29	36	>=28	]32;36]	L	326,1530097	4,808641164	27,17117886	514034,0565	30571,28745	0,416911603	0,024795097	16,81427573	3,400222776	49,27222377	14,49088105	0,975030324	1,128896242	0,131253314	0,838040596	1,263720115	0,338114019	0,025815705	0,250986016	0,227680172	0,06669057	0,090713517
892	30	29	37	>=28	>36	US	404,2900059	5,394778634	15,10653445	76748,57799	11314,52401	0,731084072	0,094675831	7,098721705	3,814684555	21,50773517	5,488896573	1,276722698	1,508777273	0,582381673	1,361812716	1,034086945	0,401240758	0,023467348	0,210130601	0,224491305	0,071539831	0,070855116
893	30	29	37	>=28	>36	S5	402,3806971	5,630155743	17,91731939	96456,19242	9218,895795	0,710040219	0,079041795	8,895140983	3,981121305	25,25836615	5,952828702	1,379199913	1,556838545	0,504027323	1,398058679	0,882251085	0,393258427	0,020858896	0,217557252	0,22375	0,071165644	0,07
894	30	29	37	>=28	>36	S10	401,5662076	5,483955086	16,2925886	82091,52187	8741,130706	0,691796793	0,073726803	9,635793702	3,877741829	23,40616129	6,034105043	1,306183899	1,614390271	0,534725277	1,334655434	0,806779279	0,389219125	0,022436316	0,216891766	0,229042464	0,071670901	0,070739429
895	30	29	37	>=28	>36	L	402,9202559	5,826488636	18,73929449	111857,0655	8244,275406	0,685778902	0,050544417	13,56784677	4,119949625	26,12226675	6,340433531	1,440382926	1,79119247	0,476714295	1,311888048	0,685306674	0,396775462	0,023200944	0,214313803	0,222571766	0,071175777	0,071962249
896	30	29	39	>=28	>36	US	368,6554412	4,097044096	7,492654723	21382,60377	5046,503785	0,734590197	0,172518938	4,463595034	2,897047663	11,95496409	4,22227659	0,908834586	1,060270538	0,765419218	1,34814112	0,861376815	0,350369667	0,023426112	0,245760192	0,268505477	0,062468201	0,057876736
897	30	29	39	>=28	>36	S5	375,1089042	4,497150082	9,428038227	31069,52556	5063,660498	0,726423562	0,122956104	5,910959022	3,179965319	14,72590076	4,611110773	0,963726708	0,982396281	0,743666647	1,296402009	0,957727247	0,309093033	0,024744904	0,26572775	0,264604892	0,064230714	0,064112742
898	30	29	39	>=28	>36	S10	375,0127551	5,576253636	16,9723534	171139,0512	30027,3254	0,746063307	0,130901074	5,699443722	3,94300676	23,61195149	5,988311188	1,41609207	1,322201177	0,363868956	1,25771955	0,786942489	0,323339212	0,024691358	0,25867137	0,265138154	0,064079953	0,064079953
899	30	29	39	>=28	>36	L	370,5545254	5,068726119	15,43547758	145614,6186	11110,26526	0,769522277	0,058713862	13,10631341	3,584130611	23,19790438	6,472393699	1,204386976	1,134996715	0,349300215	1,25233645	0,886972996	0,32335087	0,025495751	0,257385674	0,26790773	0,063941724	0,061918252
900	31	27	38	<28	>36	US	433,6656535	8,61943854	14,33096837	75244,89523	48492,41156	0,7009261	0,239019396	2,943644162	6,094863442	20,58197435	3,397007809	2,17047857	2,819779557	0,905424293	1,285330197	0,740618928	0,407141033	0,015530285	0,238317086	0,214002299	0,045372673	0,069808241
901	31	27	38	<28	>36	S5	435,6882353	8,719722709	16,89679777	119441,1981	25568,6667	0,747837581	0,160916259	4,833433208	6,165775057	25,35790474	4,002185202	2,072844005	2,581439394	0,818594676	1,232276589	0,830530533	0,376223776	0,018181818	0,244925575	0,234965035	0,046153846	0,070365359
902	31	27	38	<28	>36	S10	435,6473153	9,013605671	18,79596018	148055,1466	25383,13302	0,734563987	0,126365673	5,93438714	6,373581693	25,73799196	4,037014809	2,11629829	2,779996969	0,735371263	1,237732339	0,988430628	0,394477955	0,01766765	0,245074764	0,224210358	0,04851287	0,070056403
903	31	27	38	<28	>36	L	435,7615385	8,720007778	18,27455313	151913,605	24439,24028	0,763976108	0,122905356	6,215970844	6,165976632	25,04358504	4,06157638	2,141677301	2,811101461	0,748002458	1,213923239	0,960026352	0,399817851	0,017304189	0,241347905	0,220400729	0,049635701	0,071493625
904	31	27	28	<28	[24;28]	US	387,448505	5,545843628	20,59551014	115286,7603	9600,169188	0,730595471	0,09065653	8,359930325	3,921503637	29,33268174	7,464583884	1,596057702	2,076475311	0,543568442	1,46674503	1,097115047	0,473328512	0,018377111	0,184133146	0,204783299	0,059081515	0,064380496
905	31	27	28	<28	[24;28]	S5	387,053316	5,385468077	21,50969213	150406,447	10182,97288	0,724082971	0,054247499	13,18530449	3,808100997	30,27084152	7,897799998	1,582886689	2,025647883	0,47877249	1,495201598	0,985682422	0,458937198	0,014652015	0,18236715	0,208937198	0,057387057	0,05982906
906	31	27	28	<28	[24;28]	S10	386,1626278	5,501293759	22,45536868	133412,3234	6898,215918	0,660618728	0,034540598	19,52787128	3,890002122	31,74324978	8,178178701	1,634022292	2,167531248	0,473679726	1,498138245	0,846362987	0,471515152	0,017878788	0,184242424	0,202424242	0,058181818	0,065757576
907	31	27	28	<28	[24;28]	L	385,7580505	5,539858899	22,96789862	152957,0462	8156,339875	0,687423871	0,036656453	18,75314768	3,917271794	32,43801998	8,28076827	1,660904899	2,233481586	0,4619693	1,484985535	0,77018075	0,476017735	0,016928658	0,185006046	0,200322451	0,056428859	0,065296252
908	31	27	29	<28	]28;32]	US	394,4104926	4,305092561	17,29339948	77824,2952	5167,577081	0,779108982	0,064244723	12,48576344	3,044160144	29,45078772	12,50810426	1,45792536	1,446706784	0,555733674	1,529879023	1,37319749	0,403100547	0,026436614	0,224424887	0,240467897	0,053877551	0,048200464
909	31	27	29	<28	]28;32]	S5	397,207947	3,928434295	24,85484325	102578,3753	5115,311546	0,465819674	0,024130224	18,74938831	2,777822529	36,17855037	12,84265175	1,274169184	1,452090592	0,285738147	1,597947515	1,172606606	0,417380661	0,024479804	0,220318237	0,243113772	0,05748503	0,052631579
910	31	27	29	<28	]28;32]	S10	394,4855143	3,958541336	27,41886024	158203,727	7659,990394	0,53385949	0,025003215	26,58574664	2,799111422	43,09158408	15,38634128	1,18337544	1,326472889	0,287492899	1,542408128	1,198336955	0,392201293	0,025005302	0,222535752	0,248843492	0,057837663	0,053576498
911	31	27	29	<28	]28;32]	L	399,8221239	4,239153473	30,02740274	135414,1324	4096,920504	0,428292947	0,012957895	33,05266291	2,997534167	43,98360439	14,67326207	1,350236203	1,481489726	0,285071876	1,500352367	1,199245043	0,4035441	0,023761579	0,219895288	0,245267821	0,056383407	0,051147805
912	31	27	30	<28	]28;32]	US	345,4252874	5,04970876	13,18149108	71550,56178	9034,248292	0,816598263	0,142286097	5,739128976	3,570683307	19,20179413	5,561755707	1,890728477	2,56147541	0,628979255	1,552005317	0,478757361	0,489361702	0,02393617	0,180412371	0,205194805	0,054545455	0,055851064
913	31	27	30	<28	]28;32]	S5	344,5218391	5,135931789	15,36846759	94661,41563	8665,495796	0,854203622	0,078195512	10,92394686	3,631652195	22,16226856	6,102530576	1,859375	2,613354037	0,574709913	1,59048303	0,728350051	0,50052687	0,017913593	0,169652266	0,20337197	0,054794521	0,05374078
914	31	27	31	<28	]28;32]	US	362,7764823	2,992811389	6,300233608	13809,32818	8019,745201	0,652654595	0,325698105	2,1040379	2,116237228	9,035506002	3,949820713	0,849228849	1,07945035	0,906259309	1,379809978	0,726632309	0,378407797	0,027363929	0,220610634	0,244181583	0,062423233	0,061467821
915	31	27	31	<28	]28;32]	S5	361,2341463	3,090824417	7,644756817	21251,45896	5477,950591	0,754144405	0,194823666	3,870907579	2,185542904	10,53839393	4,364679647	0,851124194	0,956131363	0,848137844	1,326104576	0,804220521	0,369112815	0,027382256	0,232201533	0,248472505	0,064200218	0,061336254
916	31	27	31	<28	]28;32]	S10	358,8386584	3,200879834	8,456994331	40155,2243	5081,430316	0,82408478	0,102424541	8,34940329	2,263363837	13,3424295	5,972021718	0,861234194	1,044425111	0,612416722	1,371203029	0,881486991	0,375028685	0,02841184	0,225995895	0,24472566	0,060674342	0,065163578
917	31	27	31	<28	]28;32]	L	357,7241379	3,227132026	8,099795735	35699,49688	2811,381759	0,847361123	0,066730789	12,69820321	2,281926939	15,4800274	6,783752421	0,857011047	1,058173006	0,638597967	1,191696575	0,968543913	0,374651811	0,0295961	0,223885794	0,242688022	0,062325905	0,066852368
918	31	27	33	<28	]32;36]	US	416,1467181	3,945533729	7,551164144	24226,27526	6422,260601	0,621817003	0,302717887	2,054113851	2,789913655	11,95056664	4,185293092	0,707614555	0,9657173	0,832126432	1,342415664	1,146012303	0,325732899	0,041666667	0,251724138	0,224561404	0,065068493	0,094736842
919	31	27	33	<28	]32;36]	S5	413,8936375	4,016873499	7,895192453	21299,70616	6788,732562	0,671176974	0,172477188	3,895692828	2,840358491	11,0954463	4,102882325	0,789942705	0,984662932	0,830463685	1,309357754	1,016095402	0,330241694	0,040135616	0,251132596	0,222649618	0,064383648	0,095377792
920	31	27	33	<28	]32;36]	S10	413,8876234	3,858673675	9,662474307	27098,32616	3144,485487	0,692312311	0,080335811	8,617729759	2,728494322	13,42694452	4,921008782	0,809034182	0,982244715	0,67790481	1,362928919	1,047207956	0,336454849	0,037458194	0,244816054	0,230100334	0,064214047	0,086956522
921	31	27	33	<28	]32;36]	L	415,8212058	3,826060618	9,892278588	31559,85444	2771,508674	0,709082385	0,062269868	11,38724722	2,705433408	13,97336867	5,164927966	0,789988258	0,963510668	0,679195638	1,304455497	0,950189453	0,33180358	0,038549793	0,248737953	0,226250574	0,06379073	0,09086737
922	31	27	33	<28	]32;36]	US	389,7800687	6,948303891	13,37692605	59145,15747	23980,61293	0,660620455	0,210899191	2,891882661	4,913192799	23,61296093	4,487133942	1,713178295	1,751910429	0,952084924	1,217691857	1,187182424	0,367781155	0,022875817	0,22260274	0,21875	0,077170418	0,075163399
923	31	27	33	<28	]32;36]	S5	386,7643062	7,465725389	17,91652436	109209,1293	21618,10116	0,677680646	0,140090255	5,000552291	5,279065049	27,47086098	5,328565291	1,867905725	1,769963099	0,723664399	1,194815915	1,283187643	0,368470226	0,021757983	0,226352129	0,226927503	0,07013151	0,074152615
924	31	27	33	<28	]32;36]	S10	386,2970822	7,69872317	21,05451602	132046,6903	18815,03699	0,625620863	0,089143315	7,018146731	5,44381936	29,08496902	5,342750575	1,983571586	1,810325957	0,688909442	1,263189123	1,036171103	0,373993808	0,020433437	0,230959752	0,232817337	0,06996904	0,071826625
925	31	27	33	<28	]32;36]	L	390,2428235	7,245114534	20,42938929	142474,8209	14073,10622	0,643550282	0,063567383	10,12390716	5,123069618	29,3606281	5,731061705	1,863699053	1,810655181	0,590721824	1,266362744	0,9739862	0,372404844	0,026816609	0,224913495	0,224480969	0,075692042	0,075692042
926	31	27	35	<28	]32;36]	US	424,8127208	3,038277735	9,758266417	26997,40576	34546,66953	0,741168686	0,206520309	3,680470749	2,148386789	15,58124337	7,139430867	0,885245902	1,296187326	0,478532202	1,606264335	1,062084008	0,455128205	0,018575851	0,201923077	0,25	0,061919505	0,048231511
927	31	27	35	<28	]32;36]	S5	424,0540541	3,108219518	15,95615695	52257,66648	2633,06183	0,788726013	0,032826999	19,84672972	2,197843099	23,09717238	9,694257019	1,000278692	1,217020613	0,323722859	1,54684462	1,107345815	0,409756098	0,030487805	0,186585366	0,253658537	0,065853659	0,053658537
928	31	27	35	<28	]32;36]	S10	425,2404882	3,452614735	16,25121124	107906,5793	9173,727509	0,788072866	0,066998377	11,76256644	2,441367292	23,46940791	9,613222882	1,078709549	1,234302018	0,272790584	1,544880803	1,074747826	0,42611465	0,023566879	0,193630573	0,247770701	0,060509554	0,048407643
929	31	27	36	<28	]32;36]	US	423,9384615	8,706369499	18,15562909	133575,6767	24818,43117	0,75653078	0,152520762	4,84747922	6,156332912	27,79727774	4,795668708	2,704378649	3,408892185	0,684636491	1,277562712	0,916492133	0,470989761	0,022801303	0,191836735	0,198697068	0,052816901	0,059859155
930	31	27	36	<28	]32;36]	S5	424,1419558	8,52676497	19,08765621	160960,0435	35639,57857	0,741985409	0,180450047	4,218144098	6,029333332	27,00289671	4,532489411	2,672826606	3,433957381	0,744509018	1,276246061	0,942026405	0,484764543	0,023121387	0,179665738	0,189306358	0,059556787	0,062674095
931	31	27	36	<28	]32;36]	S10	421,8216168	8,409670607	20,49148545	172528,4532	24818,15686	0,769507006	0,111864301	6,984980178	5,946535114	30,41986425	5,148275505	2,550184317	3,294727202	0,638696686	1,305595925	0,913244504	0,477315025	0,023554345	0,185310737	0,197088389	0,05715408	0,059577423
932	31	27	36	<28	]32;36]	L	422,1689888	8,321927716	21,89383638	297356,2215	20643,24643	0,805685996	0,055932829	14,40452802	5,88449152	33,51970275	5,696278538	2,533178617	3,266500527	0,522577595	1,289069176	0,939358418	0,475796442	0,020686802	0,188663633	0,201903186	0,054199421	0,058750517
933	32	27	38	<28	>36	US	385,0649351	5,092363658	13,09141806	54462,06797	13186,71672	0,751035116	0,176240347	4,035588073	3,600844875	18,04592109	4,646117901	1,363636364	1,758047292	0,697820086	1,445406087	0,963595234	0,414634146	0,022222222	0,19939577	0,226470588	0,066282421	0,067278287
934	32	27	38	<28	>36	S5	389,7518041	5,253404441	18,72819286	107695,3612	10482,92675	0,732313077	0,071809976	10,40652674	3,714717905	26,83534614	7,299664107	1,539924798	2,039191781	0,500251414	1,41516655	0,855277802	0,420816485	0,023249961	0,200785104	0,224381693	0,064105546	0,067676243
935	32	27	38	<28	>36	S10	390,5256242	5,263025246	18,06798483	110620,9489	13994,14627	0,72630018	0,091880887	7,904801537	3,721520841	26,65169417	7,16150609	1,514127571	2,003235612	0,523032052	1,382346645	0,887225351	0,426610979	0,02326969	0,201073986	0,218377088	0,062052506	0,068615752
936	32	27	38	<28	>36	L	386,404386	5,333677188	19,40341399	131434,6033	8621,504882	0,73668489	0,048323137	15,24497232	3,771479308	28,87463224	7,656049492	1,550876684	1,974840409	0,469319813	1,474618373	0,98676783	0,423613881	0,023932988	0,202233746	0,222576785	0,064220183	0,063422417
937	32	27	28	<28	[24;28]	US	391,5309446	2,662730862	4,012502838	8296,734779	5654,633001	0,529353027	0,442637339	1,195906851	1,882835049	5,959599387	3,392766392	0,568807339	0,539473684	1,072898183	1,345218653	1,00950818	0,312312312	0,037572254	0,244956772	0,252252252	0,081395349	0,075075075
938	32	27	28	<28	[24;28]	S5	392,7441395	2,913726909	6,791042688	24821,55634	4621,452502	0,796302156	0,117955259	7,190253272	2,060316056	9,502111495	4,547750559	0,7041438	0,730312342	0,763363768	1,292402129	0,939239697	0,321785977	0,035950682	0,244093492	0,246699322	0,077545246	0,076111327
939	32	27	28	<28	[24;28]	S10	392,743083	3,00771431	7,441885691	32454,62453	4728,018408	0,781347552	0,113827402	6,864318565	2,126775185	10,15824091	4,776358582	0,696455738	0,720743396	0,607407885	1,28669633	0,894759854	0,320810972	0,032796661	0,246273107	0,245676804	0,07751938	0,076923077
940	32	27	28	<28	[24;28]	L	391,4855596	2,765515535	6,729624372	25331,94044	1539,59011	0,792912043	0,048190526	16,45369132	1,955514789	9,343252133	4,77789899	0,62512842	0,652410066	0,640412174	1,188618921	0,938896692	0,316713203	0,03948943	0,240526526	0,238930993	0,081771041	0,082568807
941	32	27	29	<28	]28;32]	US	395,7268865	7,18238117	16,88097797	94605,21593	18544,52083	0,768792709	0,121690795	6,406483619	5,078710431	28,37539233	5,578086151	1,858619138	2,505026205	0,726386967	1,457243634	0,862701167	0,374025341	0,020359723	0,246434136	0,226006192	0,048010717	0,076630725
942	32	27	29	<28	]28;32]	S5	401,275591	8,0574398	22,60626679	814640,0503	49395,83344	0,795649596	0,0497635	16,03914633	5,697470322	32,41130949	5,738757786	1,989049663	2,521043213	0,418334859	1,299687299	0,792829606	0,375096121	0,016954489	0,257200235	0,227976514	0,047824302	0,078828107
943	32	27	29	<28	]28;32]	S10	402,252809	8,117957723	23,56506317	894218,7644	57821,9804	0,801159089	0,051804555	15,46503178	5,740262955	31,81184686	5,541879721	2,042513678	2,53324801	0,296151555	1,140169083	0,79877582	0,377169559	0,015353805	0,252336449	0,228304406	0,049399199	0,077436582
944	32	27	29	<28	]28;32]	L	400,9846868	8,542986188	26,59269434	989397,4269	28576,59972	0,726752696	0,020990676	34,62264358	6,040803465	36,45361562	6,034564083	2,058860295	2,638132772	0,236847486	0,916031583	0,833178508	0,379824561	0,015350877	0,251754386	0,229385965	0,046052632	0,077631579
945	32	27	30	<28	]28;32]	US	400,4133333	5,546433727	14,76995381	74035,62615	13062,14534	0,764696758	0,156175299	4,896530801	3,9219209	23,30250051	5,893350175	1,405092162	1,81083092	0,531650895	1,429845868	1,030317221	0,39048132	0,021440767	0,224649464	0,232307692	0,058601459	0,06508022
946	32	27	30	<28	]28;32]	S5	399,5818908	5,348027598	16,4778634	90558,99522	7631,351057	0,794394614	0,069119655	11,27800099	3,78162658	23,01165754	6,203493598	1,475433526	1,8	0,496746366	1,434518407	0,789278738	0,381660471	0,025516403	0,22972973	0,237100737	0,059538275	0,064320388
947	32	27	30	<28	]28;32]	S10	400,6052309	5,347951865	16,74529352	107155,3439	9389,891332	0,800278966	0,069560888	11,68031222	3,781573029	24,00207595	6,346312929	1,394476444	1,744798563	0,426899051	1,458356311	0,755457208	0,382708826	0,021851228	0,228340493	0,242155171	0,059687695	0,065256588
948	32	27	30	<28	]28;32]	L	400,9255605	5,453371741	16,91569147	101463,3677	7338,47747	0,793831439	0,057414949	13,82621506	3,856116139	24,56975203	6,371631752	1,427714425	1,854706564	0,468880704	1,458741754	0,725214524	0,390094147	0,023741302	0,225542366	0,235775686	0,058943921	0,065902579
949	32	27	31	<28	]28;32]	US	408,6006826	3,207374387	4,693924391	9711,675415	7132,77328	0,513728071	0,429087475	1,197257203	2,267956179	7,031175328	3,123554288	0,601769912	0,747191011	1,097353635	1,221804304	0,748876947	0,343195266	0,033742331	0,240121581	0,24702381	0,064417178	0,073170732
950	32	27	31	<28	]28;32]	S5	407,3432836	3,21199936	5,480196034	8415,9597	2139,892505	0,699239828	0,204690453	3,151646152	2,271226529	8,411123408	3,849071729	0,617088608	0,767924528	0,961129839	1,212892366	0,894914308	0,336470588	0,032967033	0,238841978	0,249411765	0,059808612	0,072941176
951	32	27	31	<28	]28;32]	S10	407,357004	3,288615825	7,562121706	23628,78478	5390,821033	0,763014384	0,162994657	5,120513996	2,325402551	10,83828765	4,662258703	0,691856961	0,925625773	0,782526567	1,376131481	0,884447357	0,344135715	0,03269953	0,238217777	0,25322885	0,060921448	0,07079668
952	32	27	31	<28	]28;32]	L	408,3563025	3,200818017	7,194273198	18471,12673	2250,537471	0,784100051	0,095535404	8,207429101	2,263320125	9,880504086	4,365491198	0,640966309	0,836292271	0,832344696	1,322810074	0,930662105	0,336171788	0,033320992	0,241392077	0,252128841	0,064420585	0,072565716
953	32	27	33	<28	]32;36]	US	415,6319444	5,38881358	14,7863979	96768,34259	15190,30514	0,811369101	0,101099187	8,025476043	3,810466625	21,97224008	5,540377528	1,827290323	2,20212766	0,679242822	1,494033493	0,757206272	0,475308642	0,019607843	0,171428571	0,196825397	0,053968254	0,06031746
954	32	27	33	<28	]32;36]	S5	414,3631124	6,38107651	18,11061986	129022,8168	16052,46482	0,832357723	0,110605766	7,525446027	4,512102472	25,80387842	6,236061207	2,317666803	2,654499005	0,621458381	1,521187011	0,723126617	0,494296578	0,020645161	0,183355007	0,190114068	0,054616385	0,062103929
955	32	27	33	<28	]32;36]	S10	414,3026734	6,281647882	19,31427144	206361,6303	24092,8752	0,850205617	0,08544906	11,20518345	4,441795815	27,07069565	6,097785703	2,320287729	2,768103957	0,584476539	1,470991066	0,628004923	0,489500487	0,019871655	0,185301834	0,190798276	0,05483596	0,059691788
956	32	27	33	<28	]32;36]	L	409,4892888	6,121261737	23,28223897	343782,895	12128,8419	0,871095656	0,030732714	28,34424736	4,328385683	33,68821861	7,783090757	2,24371161	2,610607375	0,439391367	1,361331105	0,527048207	0,489243028	0,019920319	0,184063745	0,193625498	0,056175299	0,056972112
957	32	27	34	<28	]32;36]	US	399,593834	7,310257168	20,47495296	144845,7111	19600,40348	0,802021978	0,105623934	7,597186645	5,169132416	31,80244427	5,78076452	2,299159402	2,943071324	0,66566615	1,351787229	0,725693523	0,439464301	0,013667798	0,211373086	0,217682821	0,057304075	0,060689655
958	32	27	34	<28	]32;36]	S5	398,4844384	7,27210068	23,04470693	191826,3952	15823,33856	0,844293787	0,056738603	14,00483505	5,142151704	32,17596199	6,413909018	2,249742127	2,97512946	0,607663786	1,376337435	0,822663807	0,442877292	0,016688062	0,201692525	0,217391304	0,058583106	0,05648267
959	32	27	34	<28	]32;36]	S10	398,2432033	7,516654311	22,77765366	221865,1694	15366,35154	0,841097233	0,058646251	14,36702028	5,315077235	31,4356974	5,916121635	2,400150296	2,985465404	0,650985662	1,413379291	0,75352917	0,444734599	0,016988595	0,208185868	0,214928144	0,057754288	0,057408507
960	32	27	34	<28	]32;36]	L	398,2377522	7,377664763	22,97526887	260387,7682	17015,54342	0,827478383	0,054073179	15,30293578	5,216796783	31,78961248	6,093703437	2,366832235	2,954371212	0,576355324	1,364470049	0,705910651	0,441976428	0,018132366	0,210335449	0,212601995	0,058023572	0,05893019
961	32	27	35	<28	]32;36]	US	399,4351274	5,232196835	11,6214639	46830,1057	20467,53593	0,649113393	0,302411265	2,156644047	3,699721862	16,00858095	4,33579781	1,54141604	1,816131907	0,850981428	1,372437055	0,626908299	0,40876122	0,021409931	0,21559633	0,219470244	0,053857661	0,072787726
962	32	27	35	<28	]32;36]	S5	400,8714479	5,4111438	13,35757229	67091,47717	6970,921273	0,832524346	0,10655796	7,670180899	3,826256475	18,95005613	4,952636147	1,52507837	1,913718395	0,713570671	1,546288901	0,670062998	0,416666667	0,021144279	0,214285714	0,216748768	0,054455446	0,071428571
963	32	27	35	<28	]32;36]	S10	400,4184691	5,664060763	14,74944981	97911,35681	11469,10855	0,837354832	0,095242741	9,379351965	4,005095774	20,68196702	5,164367309	1,662341153	1,942675898	0,694436877	1,503752646	0,664603387	0,41964464	0,020479932	0,21556805	0,215884964	0,055539649	0,072882765
964	32	27	35	<28	]32;36]	L	399,5286903	5,466884705	13,69446324	81190,63646	6607,203384	0,84906523	0,069095981	12,28819998	3,865671247	19,2524695	4,980369067	1,593922652	1,856624462	0,703315209	1,514416423	0,66967372	0,422392886	0,020210186	0,213823767	0,215844786	0,056184317	0,071544058
965	32	27	37	<28	>36	US	394,9505692	5,717958136	11,20584784	53309,90226	19578,61177	0,688779064	0,262055402	2,603638523	4,043206972	16,5496301	3,816482615	1,460227273	1,464203315	0,816538047	1,280867216	0,812213873	0,340914413	0,013771335	0,257477522	0,262007992	0,052795539	0,065096154
966	32	27	37	<28	>36	S5	394,2416688	6,048286356	14,51938323	75649,24928	11915,53323	0,72773222	0,117924908	7,888871896	4,276784297	20,35347947	4,820849409	1,493355707	1,423096926	0,823137446	1,352132361	1,099959084	0,33745521	0,013147771	0,265969522	0,264396495	0,054658512	0,06437249
967	33	30	31	>=28	]28;32]	US	406,840678	5,066488977	10,06350533	36747,68422	15662,93303	0,647564988	0,275110365	2,353837111	3,582548713	14,65045053	4,190023639	1,68808427	1,872807018	0,774002698	1,330029594	0,865061807	0,433774834	0,021943574	0,200626959	0,211726384	0,064308682	0,059561129
968	33	30	31	>=28	]28;32]	S5	406,0470724	5,355929652	11,59149863	49848,80321	10407,47162	0,761868278	0,151732049	5,056948702	3,787214177	16,70511662	4,435323865	1,602900183	1,90367614	0,695862618	1,295358303	0,960433926	0,43494898	0,019798137	0,201530612	0,216943567	0,061700378	0,06194543
969	33	30	31	>=28	]28;32]	S10	406,0427292	5,353691213	12,35059114	57667,34988	9578,015245	0,763503269	0,126810855	6,020803727	3,785631361	16,85070504	4,451227136	1,605307205	1,903381414	0,799266219	1,264657624	0,903871163	0,43047619	0,020952381	0,203809524	0,21968254	0,061587302	0,063492063
970	33	30	31	>=28	]28;32]	L	405,5912067	5,261937662	12,88343928	63346,26575	8437,68973	0,769601995	0,102510586	7,507536752	3,720751803	17,76372438	4,774229865	1,606163109	1,878387954	0,684224684	1,30349409	0,849161023	0,427346764	0,023574796	0,202743249	0,218602658	0,064294899	0,063437634
971	33	30	32	>=28	]28;32]	US	471,5399646	4,410727673	11,78855963	50347,24596	8082,442153	0,770571995	0,101290575	7,599025397	3,118855448	17,08657037	5,345332017	1,200241479	1,428571429	0,665406	1,485096138	0,80938019	0,403512739	0,020268061	0,21886083	0,229207109	0,059814965	0,065900383
972	33	30	32	>=28	]28;32]	S5	471,2359551	4,795918156	13,78458984	64854,87286	19546,73983	0,747159702	0,139139263	5,369869614	3,39122625	19,7965208	6,137526665	1,348549976	1,742358079	0,659550386	1,42038873	0,778097738	0,423929099	0,020710059	0,212703102	0,227067669	0,056213018	0,055639098
973	33	30	32	>=28	]28;32]	S10	471,9734228	4,806244718	14,8509536	95073,80013	10739,20703	0,778791214	0,086465631	10,98181449	3,398528232	20,71654604	6,093726286	1,36224658	1,647405331	0,544329732	1,395195881	0,679087897	0,415356218	0,023070986	0,2162874	0,228035209	0,058262812	0,058987375
974	33	30	32	>=28	]28;32]	L	471,6735751	4,557353621	14,45299313	93883,56133	6817,030261	0,787181469	0,057158461	13,771915	3,222535649	20,15374264	6,254001456	1,282330939	1,56079235	0,556852684	1,362212532	0,685369293	0,409392789	0,024193548	0,216793169	0,229601518	0,059772296	0,060246679
975	33	30	33	>=28	]32;36]	US	370,5557253	2,950939876	6,021994388	9824,421454	2690,149418	0,711293629	0,178158907	4,06411954	2,086629597	9,712837618	4,862860174	0,653579979	0,774338648	0,973724067	1,29867717	1,079641687	0,329931802	0,034589314	0,233581402	0,238702267	0,076591351	0,090259927
976	33	30	33	>=28	]32;36]	S5	370,010296	3,193520832	7,775546235	18472,15405	2209,104322	0,631202425	0,073854917	8,062974784	2,258160236	13,94912569	6,004932606	0,664361061	0,849529781	0,753908637	1,33755193	1,218163984	0,326484018	0,03196347	0,241496599	0,237078652	0,077625571	0,086659065
977	33	30	33	>=28	]32;36]	S10	369,9032511	3,12249022	10,22165546	22665,97229	1958,011378	0,56585822	0,048724212	11,60499676	2,207934009	14,28258972	6,485730637	0,686687405	0,803844301	0,542123884	1,331891996	1,149324151	0,326228832	0,032908249	0,237465732	0,239996987	0,077444723	0,085955477
978	33	30	33	>=28	]32;36]	L	370,0573566	3,107376531	10,53415107	35359,23313	4585,892266	0,649409672	0,084224756	7,710436941	2,197247017	14,85497051	6,760719387	0,69207775	0,790137022	0,561249354	1,336771769	1,167284266	0,330363771	0,032665182	0,234966592	0,237193764	0,078322197	0,086488493
979	33	30	34	>=28	]32;36]	US	399,0864407	7,1409688	20,83514465	160144,1787	20332,90331	0,767200865	0,100513094	8,644572384	5,049427463	32,31956096	5,793625891	2,304723196	2,926474079	0,680629356	1,399956067	0,727447252	0,446039484	0,013689654	0,206153381	0,218812159	0,056283342	0,059192329
980	33	30	34	>=28	]32;36]	S5	398,2866848	7,276787082	23,11736153	210262,7386	15828,87567	0,818098122	0,062227667	12,87826624	5,145465491	32,21293382	6,451760117	2,260547892	3,001972304	0,603878002	1,354451195	0,820341329	0,443870968	0,016774194	0,20480226	0,216358839	0,058984911	0,056728232
981	33	30	34	>=28	]32;36]	S10	398,2895112	7,593140463	22,95559602	225767,2062	16511,8338	0,846986587	0,063065103	13,91828172	5,369161112	31,61209801	5,892030604	2,424175903	2,994411774	0,686890168	1,410934263	0,757243227	0,445996393	0,016688821	0,208043931	0,21481948	0,057231032	0,057220342
982	33	30	34	>=28	]32;36]	L	398,2590101	7,379321429	22,96351418	256808,5718	14856,46915	0,828016212	0,047901039	17,28597618	5,217968223	31,76843815	6,088277428	2,366832235	2,954371212	0,574860083	1,386658581	0,703182784	0,441976428	0,018132366	0,210335449	0,212601995	0,058023572	0,05893019
983	33	30	35	>=28	]32;36]	US	422,7643967	3,921215127	12,00988759	56444,39384	8840,688157	0,770830652	0,141960891	5,572369862	2,772717807	19,94324779	6,857167357	1,162066301	1,24270261	0,561415829	1,407519136	0,96749048	0,396681136	0,022376417	0,221656611	0,246631986	0,057582943	0,059508197
984	33	30	35	>=28	]32;36]	S5	420,961039	3,738831106	15,05160591	78599,37471	6156,049766	0,797250261	0,060190956	13,95383191	2,643752829	27,05494832	9,583505722	1,103081642	1,123611841	0,366769405	1,493883118	1,069157641	0,392287234	0,023690773	0,230053191	0,247694335	0,059479554	0,058603491
985	33	30	35	>=28	]32;36]	S10	418,8238257	3,946930196	17,0079113	101040,879	9432,737238	0,768376082	0,070208352	12,38161221	2,790901106	26,73646592	9,652818353	1,140585639	1,234057638	0,364302873	1,519573763	1,024243276	0,3843708	0,022349006	0,228180893	0,244597136	0,059883252	0,060618913
986	33	30	35	>=28	]32;36]	L	416,807309	4,18998926	19,64155175	134231,7975	7550,775367	0,754099112	0,042419405	17,77722035	2,962769819	28,90595351	9,756395292	1,285840955	1,37186833	0,338798983	1,424637449	1,122962473	0,402814758	0,020920502	0,220235831	0,239634842	0,057436288	0,058957779
987	33	30	37	>=28	>36	US	385,029703	3,504740666	6,535207344	12837,93394	4462,200726	0,668071399	0,257509464	2,641327013	2,478225891	9,600566939	4,769805171	0,897328873	0,975728155	0,932006089	1,202779498	1,004325185	0,365558912	0,039215686	0,221264368	0,229691877	0,075067024	0,073239437
988	33	30	37	>=28	>36	S5	382,4081633	3,551528986	8,453663418	19734,50582	3415,707527	0,708991503	0,122714378	5,777574826	2,51131023	12,75953203	5,503468799	0,798009503	0,991961415	0,685688198	1,27547991	0,985742321	0,355681818	0,039779006	0,225913621	0,231277533	0,076243094	0,077348066
989	33	30	37	>=28	>36	S10	382,9454123	3,525982582	9,297301491	26556,03559	4844,788376	0,669245184	0,122827068	6,260072564	2,493246194	13,17413932	5,282503722	0,822922036	0,976384566	0,637413729	1,287210663	0,898007172	0,354255205	0,038543857	0,224252763	0,230979534	0,075971019	0,075997622
990	33	30	37	>=28	>36	L	383,5242188	3,558326602	9,361811444	26636,07771	3476,479295	0,680943123	0,088875123	7,661796736	2,51611687	13,36588365	5,31210764	0,834736549	0,954782306	0,617925555	1,303556759	0,94147064	0,353365385	0,037774725	0,225274725	0,23385989	0,075206044	0,074519231
991	33	30	37	>=28	>36	US	408,5510204	3,200910385	4,681884843	6375,389358	6045,253788	0,52566823	0,429173984	1,224837127	2,263385439	7,053605424	3,143817541	0,600877193	0,738888889	1,088043337	1,236511464	0,770997812	0,342424242	0,032738095	0,241887906	0,246153846	0,06547619	0,072727273
992	33	30	37	>=28	>36	S5	407,2591588	3,213700181	5,478521864	8483,965504	2320,74679	0,690774323	0,188957899	3,655704939	2,272429191	8,410957201	3,858957981	0,618670886	0,767924528	0,962759674	1,254022302	0,898058679	0,33451119	0,032569361	0,238841978	0,249705536	0,058752998	0,073027091
993	33	30	37	>=28	>36	S10	407,3720454	3,293816419	7,556858048	22841,50108	4090,276912	0,782800369	0,136072254	5,914427037	2,329079926	10,83634943	4,654331259	0,687917519	0,923500881	0,781972876	1,365174437	0,893366065	0,343948431	0,03213802	0,238805943	0,254133929	0,060692737	0,07028094
994	33	30	37	>=28	>36	L	408,3643248	3,202840542	7,19646231	21627,5512	7264,645402	0,691169175	0,232162158	2,977096611	2,264750266	9,881590579	4,363214226	0,638113276	0,836292271	0,834268906	1,277743934	0,934369159	0,336424332	0,033011869	0,241468843	0,252596439	0,064169139	0,072329377
995	34	28	28	>=28	[24;28]	US	391,8660131	2,217572107	9,254797611	26287,1711	2437,386067	0,590268748	0,115820166	6,161333636	1,568060274	15,38830091	10,02207752	0,588058419	0,512653061	0,492981129	1,556775858	1,214377748	0,304587448	0,044096354	0,246996231	0,245076689	0,083325205	0,075538402
996	34	28	28	>=28	[24;28]	S5	391,3342037	2,245359565	12,40467551	45162,91293	4834,642313	0,642679896	0,084887324	7,17340076	1,587708974	18,56428727	11,69250005	0,5	0,518518519	0,3447123	1,518495841	1,287108142	0,305104408	0,043771044	0,24182243	0,251677852	0,083892617	0,077726218
997	34	28	28	>=28	[24;28]	S10	394,6997961	2,208079733	14,41290744	23057,81785	1047,684524	0,375253236	0,017044931	21,9703496	1,561348152	20,49947377	13,12737994	0,49154294	0,510773217	0,299178601	1,523510717	1,198706069	0,303884925	0,043574552	0,24342364	0,249151734	0,08313135	0,076833799
998	34	28	28	>=28	[24;28]	L	392,7799163	2,254649172	15,15362864	27758,511	960,0034914	0,382095023	0,013214418	28,91501047	1,594277719	21,43692424	13,44616687	0,545547595	0,512605042	0,276029907	1,545947292	1,127256829	0,307944606	0,041909621	0,244169096	0,251093294	0,078717201	0,076166181
999	34	28	29	>=28	]28;32]	US	383,6460023	5,899161257	9,320022575	19398,55251	8049,26002	0,57194553	0,222071068	2,707265637	4,171336928	14,5032325	3,627932861	1,000442385	0,957202672	1,04412875	1,112581038	1,037008007	0,277982196	0,015339733	0,246273666	0,29266932	0,104639627	0,058290984
1000	34	28	29	>=28	]28;32]	S5	379,3721519	5,561144962	12,65514801	32675,16065	5190,378616	0,557688529	0,102509195	5,639051928	3,932323314	19,56598373	5,008236253	1,030055242	0,92251108	0,819253474	1,161487388	1,024568909	0,287069988	0,019488429	0,241992883	0,288256228	0,104868914	0,056939502
1001	34	28	29	>=28	]28;32]	S10	380,511741	5,758892248	12,97985168	38084,40065	6813,609156	0,518637881	0,096837974	5,458270971	4,072151761	18,20861895	4,497636402	1,024185752	0,896009432	0,849198523	1,151631661	1,0740662	0,280914132	0,019517282	0,245234005	0,291758712	0,105458337	0,057117532
1002	34	28	29	>=28	]28;32]	L	381,3302404	5,821202255	12,7457614	28049,13732	4836,457838	0,443315159	0,076439965	5,799520695	4,116211589	17,91059545	4,351232939	1,023137766	0,884188135	0,856492774	1,132942628	0,990541975	0,277223773	0,018747507	0,24611089	0,293976865	0,106501795	0,05743917
1003	34	28	33	>=28	]32;36]	US	365,2898391	12,29126481	15,56979012	58511,52159	26400,88302	0,494303114	0,258375266	2,1700535	8,691236698	21,77741271	2,41152886	1,578981974	1,619808999	0,873000567	0,978930886	1,00278092	0,263943366	0,028573528	0,268424423	0,27571496	0,079421152	0,075764007
1004	34	28	33	>=28	]32;36]	S5	358,9099834	11,56459963	17,5131359	53920,33932	20370,29655	0,425211554	0,160991737	2,654020171	8,177406821	26,35076343	3,219413504	1,588786771	1,45585316	0,89575194	0,936557988	1,102806251	0,263005464	0,025432224	0,276306293	0,283812067	0,079187516	0,072256437
1005	34	28	34	>=28	]32;36]	US	372,2732919	8,265292417	16,88686547	110944,2477	13906,28025	0,728742614	0,129493932	6,100812723	5,844444317	27,16417684	5,181695406	1,01464848	1,196261682	0,76000688	1,281348752	1,066920976	0,287790698	0,011869436	0,302325581	0,271137026	0,047477745	0,085526316
1006	34	28	34	>=28	]32;36]	S5	376,779729	9,038598982	20,43935447	132101,3687	13841,17611	0,665265065	0,072413687	9,481736512	6,391254633	32,72836277	5,706330029	1,116247868	1,395589903	0,68861917	1,295025257	1,185321196	0,285890318	0,016906763	0,301495839	0,255270501	0,046233283	0,09117268
1007	34	28	34	>=28	]32;36]	S10	376,7788945	9,068111804	26,25031297	132224,8507	11731,69307	0,476477567	0,042275628	11,270739	6,412123349	36,90156539	5,75496811	1,051543695	1,360134724	0,561275138	1,284947094	1,114616772	0,285371703	0,013189448	0,301558753	0,264388489	0,044964029	0,090527578
1008	34	28	34	>=28	]32;36]	L	376,2306322	8,856120703	24,1555684	130912,1461	11162,17217	0,531885643	0,045351018	11,72819627	6,262223004	33,66496754	5,375881299	1,095713745	1,310029635	0,629292892	1,292746538	1,052421484	0,279168434	0,014849385	0,30292745	0,266864658	0,0479423	0,088247773
1009	34	28	35	>=28	]32;36]	US	445,3383459	3,277298594	5,140631261	8950,064386	4096,30384	0,617005384	0,357735299	1,72475399	2,31740006	7,179369942	3,114288339	0,75	0,762279169	1,105029423	1,330118648	0,549856702	0,311036789	0,029801325	0,262975779	0,276816609	0,059859155	0,066202091
1010	34	28	35	>=28	]32;36]	S5	445,5299135	3,424386225	5,65938904	10676,63778	4325,273395	0,650027275	0,319034316	2,108831651	2,421406721	8,174802326	3,376294986	0,72545336	0,740509444	1,003593669	1,367809849	0,780400032	0,310489923	0,030607095	0,255522186	0,28146681	0,063875677	0,057882463
1011	34	28	35	>=28	]32;36]	S10	443,5148368	3,422198799	5,921841471	16044,46428	8924,482925	0,616701348	0,343030503	1,797803236	2,419859978	8,924226773	3,687910398	0,728800913	0,742141023	0,948630781	1,390504725	0,894069528	0,308355438	0,031830239	0,25397878	0,275198939	0,068965517	0,061671088
1012	34	28	35	>=28	]32;36]	L	445,1189474	3,452210951	5,872211168	11598,30329	2001,038855	0,799719787	0,137974523	5,796140971	2,441081773	9,305317029	3,811964486	0,735478744	0,765982062	0,99139419	1,378280611	0,902401934	0,308167142	0,028490028	0,260683761	0,279677113	0,06362773	0,059354226
1013	34	28	36	>=28	]32;36]	US	354,1099477	4,871180279	16,50706816	88283,38075	9711,209547	0,748143253	0,082263864	8,310723929	3,444444608	26,42040722	7,347984276	1,269518634	1,265021783	0,490254538	1,400048333	1,108974732	0,396840515	0,031975079	0,221027774	0,213574461	0,061775201	0,072497665
1014	34	28	36	>=28	]32;36]	S5	360,7058487	5,666961684	18,01983933	117218,9284	8386,626272	0,740200039	0,062478711	12,56419961	4,007147035	28,89324655	7,203145801	1,269255479	1,290759966	0,466588397	1,412106695	0,970543338	0,398816568	0,030769231	0,220657277	0,217751479	0,063953488	0,071106095
1015	34	28	36	>=28	]32;36]	S10	358,517909	5,672619574	20,56131772	136305,4768	8674,831262	0,692915065	0,044024557	16,44241035	4,011147768	30,08649675	7,573272959	1,262052929	1,326723283	0,443791129	1,370112532	0,994897285	0,394245885	0,030491898	0,219058019	0,221710237	0,064199547	0,070294415
1016	34	28	36	>=28	]32;36]	L	355,9482738	5,58801056	20,38371441	128630,0574	6953,770887	0,663770125	0,035883568	18,49788547	3,95132016	31,77520108	8,041667037	1,236575513	1,313211197	0,442610625	1,388519943	0,961244558	0,387214309	0,033454786	0,220602849	0,2182842	0,066247102	0,074196754
1017	34	28	37	>=28	>36	US	396,8561644	8,150094335	12,80456395	44116,51568	10363,653	0,684234599	0,204369992	3,405497669	5,762986972	18,06463033	3,344730968	1,325688073	0,989051095	0,93618498	1,157614443	1,093203549	0,285276074	0,013114754	0,248466258	0,2996633	0,115254237	0,051051051
1018	34	28	37	>=28	>36	S5	395,329773	7,928164302	15,86699672	76939,67876	10661,13679	0,656805164	0,092987923	7,735407998	5,60605874	22,80905741	3,902735228	1,277966102	1,186320787	0,846751535	1,24423224	1,052656442	0,285714286	0,014230272	0,242909988	0,300120048	0,116429495	0,050452781
1019	34	28	37	>=28	>36	S10	392,4853758	8,189094181	15,18867841	70903,13025	10095,64331	0,675739311	0,111243877	6,961549096	5,790564027	24,22303063	4,207297189	1,373694891	1,137250812	0,92661263	1,187513178	1,035453707	0,278361687	0,014588427	0,243194401	0,300555908	0,113356916	0,049942661
1020	34	28	37	>=28	>36	L	392,8358933	8,206857062	15,56966658	80138,79276	10297,1406	0,702240543	0,090231826	7,782625868	5,803124281	29,20610145	5,032823706	1,373586216	1,185780612	0,922836575	1,188158406	1,09210069	0,281371785	0,01441933	0,242790335	0,298129384	0,111847233	0,051441933
1021	35	28	28	>=28	[24;28]	US	357,8567164	3,649818557	14,4336913	64380,57425	4954,514077	0,783799089	0,074103061	10,70677205	2,580811452	23,64939056	9,163548365	1,014084507	1,111111111	0,457833094	1,581275573	0,959616714	0,427792916	0,021505376	0,215258856	0,237967914	0,049723757	0,065902579
1022	35	28	28	>=28	[24;28]	S5	362,0512088	3,799067134	18,12107339	102536,9754	8614,35129	0,777293893	0,058040178	14,08516999	2,686346132	27,62007984	9,792265336	1,173666225	1,421208097	0,427960998	1,625007558	1,01188649	0,416151051	0,022389877	0,213591236	0,231669966	0,051871851	0,062987022
1023	35	28	28	>=28	[24;28]	S10	361,957755	3,787044745	20,43163455	113680,3195	2718,932855	0,68601591	0,016407688	41,8106388	2,67784502	29,42764851	10,98930233	1,185676393	1,448142415	0,339983865	1,64731509	1,02576164	0,417121047	0,022355507	0,213195202	0,234460196	0,051799346	0,061068702
1024	35	28	28	>=28	[24;28]	L	359,6398219	3,879304292	19,91090422	146786,8365	6408,06756	0,762052462	0,033267858	22,90656818	2,743082371	28,58490218	10,42072323	1,160087719	1,462097612	0,331954479	1,648781401	0,997667986	0,415870683	0,021675239	0,21895665	0,232182219	0,048126378	0,063188832
1025	35	28	29	>=28	]28;32]	US	376,9028213	6,207415752	17,86006317	110490,8397	11334,47209	0,775750362	0,067614032	12,34825908	4,389305772	27,51126804	6,270146398	1,394763155	1,849557522	0,590529467	1,476485703	0,934556975	0,386430678	0,02	0,240687679	0,225609756	0,051779935	0,076696165
1026	35	28	29	>=28	]28;32]	S5	376,0685784	6,106530262	19,95534489	147159,9455	10253,57884	0,784682894	0,053259908	15,29009648	4,317968958	27,79691177	6,304195419	1,567568213	1,983317824	0,572484888	1,453411056	0,829148445	0,391068072	0,017751479	0,234319527	0,224488356	0,050682242	0,074552653
1027	35	28	29	>=28	]28;32]	S10	376,0691824	6,095721805	21,10884098	166826,4372	11948,30872	0,763018493	0,054648296	13,9623474	4,310326225	29,51582274	6,84770043	1,574246183	1,942657871	0,527236059	1,495422309	0,774565916	0,402244536	0,017720024	0,235085647	0,220909628	0,050206734	0,073833432
1028	35	28	29	>=28	]28;32]	L	380,5979292	6,228921618	20,61016579	170164,9111	7958,090445	0,797474926	0,037295454	21,38263096	4,404512715	29,71757199	6,747073719	1,499004903	1,933016523	0,55752611	1,362780439	0,781927596	0,382436261	0,019425334	0,238365034	0,222986645	0,058276002	0,078510724
1029	35	28	31	>=28	]28;32]	US	372,5763143	2,767360177	9,040277636	29151,88722	5637,757329	0,729232591	0,131894681	5,64526833	1,956819147	15,07133525	7,356100464	0,653781669	0,900880575	0,587964335	1,530590764	0,876466237	0,372613927	0,030119665	0,218654197	0,257427757	0,061416206	0,064836939
1030	35	28	31	>=28	]28;32]	S5	373,2405065	2,826827613	10,28948598	31238,01208	1944,607898	0,776420923	0,05022764	15,08173246	1,998868975	14,45530037	7,464632894	0,767948596	0,885647253	0,483619405	1,522195614	0,961854244	0,369683252	0,028801389	0,217840371	0,253028029	0,063989606	0,065086097
1031	35	28	31	>=28	]28;32]	S10	373,2333541	2,659641861	10,12582406	28927,85096	1326,916177	0,747064398	0,034267732	21,80081264	1,880650795	14,48124256	7,700123062	0,729166667	0,809232026	0,469355301	1,503846803	0,961658497	0,369720241	0,027975864	0,218869995	0,253428415	0,064179923	0,065825562
1032	35	28	31	>=28	]28;32]	L	367,5877493	2,907514462	14,37733892	46729,38502	2086,149698	0,57243028	0,025555125	22,3998235	2,055923192	22,01488345	10,70802817	0,722264458	0,804524347	0,331442717	1,462391775	1,00548579	0,3546042	0,029483037	0,228998384	0,254038772	0,064216478	0,068659128
1033	35	28	33	>=28	]32;36]	US	367,6583851	4,231086339	13,55400495	62764,46533	10875,88329	0,683442416	0,117074944	6,026306563	2,991829842	22,53378461	7,033913403	1,1	1,232026247	0,624027655	1,228270186	1,023247148	0,362606232	0,025396825	0,234726688	0,247058824	0,053824363	0,060240964
1034	35	28	33	>=28	]32;36]	S5	369,9715395	4,227341538	15,49854799	66652,06718	5184,530556	0,639448194	0,04998871	12,40451655	2,989181868	22,74945804	7,735413701	1,083199975	1,220213397	0,52913303	1,237562269	1,135450254	0,375617779	0,024430389	0,229933922	0,248940478	0,062340098	0,059554711
1035	35	28	33	>=28	]32;36]	S10	367,5099826	4,42654682	16,67710751	90314,96303	10652,91151	0,665963218	0,078552291	8,477960503	3,130041274	23,40254595	7,47675315	1,079689768	1,231412172	0,478565983	1,25428341	0,894433419	0,375148633	0,024375743	0,231272295	0,247919144	0,061831153	0,059453032
1036	35	28	33	>=28	]32;36]	L	371,0706122	4,642416359	19,9352934	153449,1634	5671,952756	0,725560773	0,026818956	27,05402708	3,282684088	29,05078772	8,849705587	1,160962297	1,448795873	0,399241072	1,326044288	0,761668791	0,381136951	0,023255814	0,229112834	0,244186047	0,062015504	0,060292851
1037	35	28	34	>=28	]32;36]	US	398,410596	10,30894005	17,1460156	102543,554	19766,07742	0,674366282	0,145775583	4,748309981	7,289521413	28,12561844	4,34842715	1,84496124	2,175213675	0,860523817	1,231897948	1,012821231	0,340836013	0,01607717	0,254019293	0,228125	0,059375	0,08681672
1038	35	28	34	>=28	]32;36]	S5	392,696	10,02314358	21,75791385	152859,0492	19832,0247	0,733846504	0,09231994	8,396694769	7,087432792	31,1439755	4,808866807	1,874843901	2,196507264	0,799350033	1,327764477	0,911675369	0,349951923	0,014567308	0,253750758	0,224830774	0,059601687	0,093566882
1039	35	28	34	>=28	]32;36]	S10	396,3925975	10,02853902	21,64088322	165694,1677	25629,23099	0,744415822	0,115144699	6,465046405	7,091247947	30,19519229	4,258092866	1,9125	2,192118227	0,878160586	1,305553233	0,864783048	0,349336702	0,014529375	0,262792167	0,216677195	0,053695515	0,102969046
1040	35	28	34	>=28	]32;36]	L	393,9180498	10,25625139	24,93917539	185126,1333	18054,40068	0,667838757	0,065130883	10,25379555	7,252264907	34,53333471	4,761731011	1,934306779	2,298286184	0,768749365	1,31140745	0,811141832	0,346418057	0,017664377	0,261040236	0,217369971	0,055446516	0,102060844
1041	35	28	35	>=28	]32;36]	US	363,7177914	6,656509006	19,20127863	128708,9569	11303,03363	0,792363538	0,077314003	10,28331085	4,706862657	30,58939739	6,324449561	1,674074074	1,974576271	0,636389041	1,425678171	1,002821989	0,377840909	0,022922636	0,238219895	0,223495702	0,062130178	0,085399449
1042	35	28	35	>=28	]32;36]	S5	364,7758621	6,611376437	21,60658432	165559,4108	10576,98738	0,771186824	0,049382473	10,55585589	4,674949112	31,61676817	6,553953227	1,703657053	1,927949969	0,566116927	1,45110619	1,037726847	0,379272326	0,023760331	0,236781609	0,220689655	0,062287656	0,08045977
1043	35	28	35	>=28	]32;36]	S10	360,4445326	6,721785885	21,81546736	161361,3874	10961,86388	0,709400024	0,04817614	14,91920097	4,753020381	35,88660078	7,57786629	1,631642757	2,033184527	0,568617921	1,444183827	0,990498364	0,379289348	0,021722207	0,235966221	0,223698872	0,057571513	0,08175184
1044	35	28	35	>=28	]32;36]	L	354,972083	6,547847351	25,84435148	182115,6637	9777,924115	0,589847349	0,031669339	18,62518686	4,630027264	38,29193556	8,270347749	1,545626165	1,861245605	0,435749681	1,441575212	1,128846022	0,37227002	0,021839841	0,234281932	0,226009265	0,063534083	0,082064858
1045	35	28	36	>=28	]32;36]	US	389,7589577	8,209718511	19,78067926	142222,6342	20560,73771	0,812077229	0,125149626	6,436061463	5,805147631	27,68627697	4,900354925	2,0909303	2,383928571	0,673638628	1,464387427	0,818932377	0,412650602	0,015197568	0,225080386	0,239875389	0,054380665	0,057401813
1046	35	28	36	>=28	]32;36]	S5	389,2782557	7,626703816	19,58258502	147677,0786	14105,31189	0,842558503	0,077391675	10,93735735	5,392893986	27,57883099	5,101350404	2,048034397	2,212874971	0,717327873	1,494129213	0,821384969	0,412201772	0,014729146	0,228519187	0,228817832	0,054737247	0,060955015
1047	35	28	36	>=28	]32;36]	S10	388,0531777	7,643209372	19,93815057	153469,6519	13489,3898	0,826467372	0,072643291	11,37706407	5,404565177	27,68787519	5,12305325	2,095951767	2,373530932	0,699765469	1,468965852	0,703209426	0,420503376	0,014119091	0,220994475	0,228360958	0,055248619	0,060773481
1048	35	28	36	>=28	]32;36]	L	389,4530528	7,650197683	19,54631751	153234,3622	13296,04198	0,839107253	0,072808769	11,52481035	5,409506659	27,30299299	5,047224213	2,034971621	2,322264576	0,674182249	1,483194923	0,717982545	0,406069364	0,016859345	0,226396917	0,231213873	0,056358382	0,063102119
1049	35	28	37	>=28	>36	US	426,8837496	9,458468303	35,33997246	388396,5436	31620,4104	0,803589602	0,054261817	15,03728097	6,688147076	51,57660996	7,25316211	3,711763277	4,13841259	0,666302348	1,517993887	1,038628248	0,493918495	0,007084639	0,189835306	0,204571871	0,052533018	0,051251795
1050	35	28	37	>=28	>36	S5	429,1547545	9,581046867	37,37219742	486165,5338	32229,21467	0,757942767	0,052959892	14,42286689	6,77482321	53,43401624	7,4833081	3,821946933	3,844822353	0,617569497	1,503427541	0,701946809	0,499646393	0,007112722	0,190886638	0,196966115	0,056065724	0,051047304
1051	35	28	37	>=28	>36	S10	428,3125459	9,357102832	34,81775806	431098,2769	29349,474	0,761880944	0,051869391	14,68844984	6,616470865	49,59973352	7,496403224	3,637922157	3,764484809	0,640321705	1,499617268	0,53528526	0,492109039	0,007890961	0,192252511	0,200860832	0,055954089	0,050932568
1052	35	28	37	>=28	>36	L	429,8827471	9,928929884	38,70316516	535347,0859	26841,67466	0,763452865	0,038278631	19,94462316	7,020813651	55,04799214	7,840685549	3,808099314	4,083382439	0,612881984	1,498135513	0,576164007	0,496187364	0,008169935	0,191721133	0,194989107	0,054466231	0,054466231
1053	36	28	38	>=28	>36	US	422,5422535	5,660677464	13,07212152	64679,29984	9503,596354	0,710408926	0,223966394	3,315012359	4,002703421	18,05292277	3,710212012	1,5	1,823529412	1,201684474	1,391734607	0,868687386	0,391719745	0,01384083	0,23183391	0,212698413	0,060070671	0,079861111
1054	36	28	38	>=28	>36	S5	407,1224745	5,79332576	18,11971025	105181,1878	8067,459064	0,737365626	0,096364824	13,50710852	4,096499931	33,73766654	8,26384465	1,63902904	1,955055188	0,74629056	1,511071813	1,161618009	0,407134328	0,015670784	0,23158209	0,214804878	0,053676617	0,074517413
1055	36	28	38	>=28	>36	S10	405,8728011	5,789090392	23,15117731	163596,5388	7215,867889	0,730574821	0,032223979	22,67177577	4,093505073	38,01400734	9,286419991	1,675463623	2,038834951	0,55886677	1,541234443	1,081911319	0,421487603	0,017800381	0,226954863	0,214876033	0,048951049	0,06993007
1056	36	28	38	>=28	>36	L	413,470311	5,999240253	20,46555032	127359,9107	7045,204725	0,73012339	0,040388445	18,07753155	4,242103465	36,67553527	8,64560131	1,689910979	1,988448845	0,690505629	1,485618448	1,129770206	0,410769915	0,0164664	0,224744103	0,213618158	0,057854918	0,076546506
1057	36	28	28	>=28	[24;28]	US	387,4	2,666335649	11,17692826	41386,30554	6565,373219	0,704574261	0,085483224	8,539619993	1,885384018	16,35820828	8,867907652	0,804878049	0,981651376	0,528223358	1,589767277	1,028139116	0,403314917	0,026011561	0,20441989	0,252747253	0,057803468	0,050746269
1058	36	28	28	>=28	[24;28]	S5	385,0531481	2,791613315	15,66252423	58867,6321	1775,156647	0,674374599	0,023388451	29,74100144	1,973968706	22,19411309	11,43113696	0,856257304	1,086690647	0,356119125	1,610036443	0,953226947	0,405910239	0,023523305	0,209303258	0,250302423	0,054704315	0,050804234
1059	36	28	28	>=28	[24;28]	S10	379,6379747	2,764962507	16,17142883	57228,82547	1557,459621	0,623131591	0,016958277	36,74498182	1,955123738	26,80496809	13,71011336	0,839855072	1,077996716	0,342561308	1,646922684	0,99453507	0,403726708	0,025409373	0,204968944	0,251270469	0,063805759	0,050818746
1060	36	28	28	>=28	[24;28]	L	385,8236316	2,697808262	14,17146521	56760,82635	2298,176476	0,676658771	0,027397087	24,69820179	1,907638516	26,85068005	14,07535014	0,806338028	0,979028698	0,381177385	1,622458868	1,014634273	0,386241353	0,028439662	0,210991545	0,255188317	0,066102998	0,053036126
1061	36	28	29	>=28	]28;32]	US	357,3671642	2,465713659	7,542934564	15812,81969	3651,541597	0,630156147	0,124735919	5,805343933	1,743522849	15,18650384	8,967358242	0,44	0,482106816	0,587046003	1,359181324	1,419838895	0,290055249	0,040214477	0,255	0,265	0,0775	0,070680628
1062	36	28	29	>=28	]28;32]	S5	358,0129608	2,473074355	11,90339007	16767,98475	1368,815033	0,420877175	0,031693138	12,26828497	1,748727647	17,29806581	9,900202273	0,44306453	0,422577043	0,343744683	1,362317299	1,231639527	0,287308724	0,040825461	0,256346749	0,27249742	0,077131063	0,067750258
1063	36	28	29	>=28	]28;32]	S10	359,0540216	2,480649748	10,72891026	14539,54527	1245,131172	0,392043766	0,033573671	11,67711932	1,754084259	15,6344797	8,913186254	0,453954694	0,446682594	0,404514945	1,354971072	1,08983882	0,289308176	0,040880503	0,251048218	0,267295597	0,080712788	0,070754717
1064	36	28	29	>=28	]28;32]	L	353,2562321	2,443786566	12,41641208	19606,0094	996,6988609	0,390198857	0,019836304	19,67094593	1,728018053	20,61549007	11,93013582	0,463952701	0,480743855	0,338557017	1,426106912	1,088893068	0,298719772	0,040184922	0,248221906	0,266714083	0,077169275	0,068990043
1065	36	28	31	>=28	]28;32]	US	364,5090909	2,864456401	8,099737149	19729,49536	13739,83934	0,656353753	0,245297702	2,805159412	2,025476545	12,62621005	5,270421319	0,791044776	0,795833333	0,822358912	1,385864194	0,81453556	0,35890411	0,02266289	0,21529745	0,23495702	0,084210526	0,055555556
1066	36	28	31	>=28	]28;32]	S5	368,9308125	3,808304265	10,59546408	65020,4262	10915,99269	0,750813151	0,148350758	5,407163359	2,69287777	16,5369009	6,121660689	1,129754397	1,18078186	0,59001797	1,397085058	0,924285716	0,372293249	0,020934748	0,215151876	0,238727206	0,084933028	0,065366221
1067	36	28	31	>=28	]28;32]	S10	369,0462541	4,639456364	27,67981503	500009,5251	30544,25859	0,781796504	0,047757879	16,37000039	3,280591056	37,78478481	11,51767598	1,502221562	1,41018953	0,15507004	1,328407055	0,874586223	0,399152029	0,021199273	0,199878861	0,229557844	0,08600848	0,064203513
1068	36	28	31	>=28	]28;32]	L	367,7041363	4,213669431	24,18899267	439938,3711	16167,2952	0,741763381	0,027259062	27,21162481	2,979514228	32,98899912	11,07193878	1,291704844	1,217886135	0,165516072	1,217242279	0,873410995	0,376953997	0,02411791	0,208575257	0,237159446	0,08530594	0,06788745
1069	36	28	32	>=28	]28;32]	US	386,1290323	3,232584755	7,957050708	20890,99102	5051,596144	0,730901197	0,191737263	3,929518177	2,285782601	12,21802113	5,31761418	0,833333333	1,074257426	0,849587708	1,433088163	0,827058833	0,380681818	0,034090909	0,201149425	0,210682493	0,088068182	0,068965517
1070	36	28	32	>=28	]28;32]	S5	382,80103	3,202060847	11,56766545	38850,38038	6327,607106	0,701245343	0,120036216	6,313547859	2,264198939	16,71769948	7,057522951	0,848095106	1,0655062	0,56871699	1,397965663	0,929123573	0,387467558	0,031465332	0,203574863	0,227525696	0,086777102	0,073045959
1071	36	28	32	>=28	]28;32]	S10	382,0751592	3,135319044	12,18494811	35287,81085	1864,198667	0,652723808	0,034482356	18,92921151	2,217005357	17,77685069	8,018406735	0,806454545	0,973621753	0,541549682	1,425468246	1,027676105	0,378208785	0,031374786	0,206503137	0,227039361	0,082715345	0,074158585
1072	36	28	32	>=28	]28;32]	L	382,1388646	3,271810429	12,54188782	40400,87402	2811,869685	0,638566384	0,044443728	14,36797524	2,313519341	17,6805922	7,642292798	0,90571127	1,06855638	0,511121121	1,390402724	0,96762838	0,382044306	0,035367276	0,202098717	0,219199378	0,086669258	0,074621065
1073	36	28	33	>=28	]32;36]	US	364,5714286	3,293398803	11,71490804	45135,2712	8379,409335	0,699209977	0,197222344	3,599331942	2,328784627	16,91748101	7,452384734	0,695652174	0,841666667	0,629869388	1,542287273	0,874983418	0,347457627	0,029177719	0,241847826	0,247910864	0,066852368	0,069444444
1074	36	28	33	>=28	]32;36]	S5	359,1676647	3,292865489	13,96759649	43300,03564	1976,499535	0,748127179	0,037731542	20,98112912	2,328407517	20,79413901	9,307256877	0,737641669	0,879814448	0,471666313	1,557896147	0,991335944	0,340057263	0,029723732	0,240542701	0,246895619	0,065780205	0,069940644
1075	36	28	33	>=28	]32;36]	S10	357,9439141	3,296207091	14,53483022	62329,0934	2519,642422	0,715149706	0,028909799	24,73727735	2,330770386	20,98484456	9,003394192	0,743554953	0,871087928	0,447480631	1,558203394	0,937721444	0,340884574	0,028047465	0,240560949	0,256202805	0,068500539	0,065803668
1076	36	28	33	>=28	]32;36]	L	360,8738777	3,245733382	14,38237915	63447,29198	3476,249648	0,69833639	0,038261548	18,25165002	2,295080084	20,42671929	8,900220705	0,732073643	0,8234375	0,454394523	1,545232352	0,953160873	0,334232845	0,029683886	0,244410177	0,253662298	0,068619892	0,069390902
1077	36	28	34	>=28	]32;36]	US	393,1079444	7,775631968	22,73252744	111965,5377	10704,62219	0,689259154	0,078328637	9,366818804	5,498202092	40,28636428	6,950769552	1,47107438	1,766990291	0,773439607	1,382595573	1,082346646	0,319277108	0,013289037	0,289036545	0,264797508	0,039274924	0,07165109
1078	36	28	34	>=28	]32;36]	S5	389,157331	8,047810405	26,40178562	192575,5811	18338,69067	0,682596959	0,061614266	11,32514783	5,690661311	39,57802079	6,914886286	1,417204855	1,827417762	0,678984894	1,39398852	1,135215537	0,319138844	0,015553536	0,28824632	0,261396104	0,042425218	0,072157564
1079	36	28	34	>=28	]32;36]	S10	388,2122977	8,060902046	26,70177028	184581,5422	13345,65742	0,612578373	0,044290783	13,83083174	5,699918499	39,8924895	6,998782439	1,410710621	1,832171857	0,672750077	1,387531478	1,003623431	0,318518519	0,016049383	0,288888889	0,259876543	0,04382716	0,072839506
1080	36	28	34	>=28	]32;36]	L	385,0862302	7,907393963	32,17796195	189245,9019	11712,90729	0,470594178	0,029126263	16,15703917	5,591371893	45,18125366	8,080530956	1,436881739	1,717209379	0,565518565	1,3715998	0,970032097	0,315698179	0,012575889	0,290980052	0,265394623	0,043365134	0,071986123
1081	36	28	35	>=28	]32;36]	US	361,5798	3,922874488	16,46088964	91534,25663	6224,912256	0,761949571	0,059117456	12,16961446	2,773891152	29,50649209	10,58086239	1,633068193	2,136715621	0,422706998	1,526002742	0,986523582	0,504700297	0,024841651	0,167431992	0,19709127	0,060602374	0,055474571
1082	36	28	35	>=28	]32;36]	S5	365,1094891	3,847008979	21,45196941	122203,0606	4620,580583	0,740341512	0,029415369	24,80396343	2,720246136	32,77785744	11,25935231	1,641509434	2,064935065	0,436116993	1,594161478	0,983035357	0,510204082	0,024943311	0,158730159	0,195227766	0,060706402	0,056689342
1083	36	28	35	>=28	]32;36]	S10	358,8030003	3,952763883	23,80455098	160808,5462	7851,429895	0,672039615	0,030918193	22,36660994	2,795026146	42,51959359	15,23960469	1,555088601	1,920508922	0,344998515	1,590680751	1,121912086	0,477640843	0,026328997	0,176388906	0,200905085	0,060862303	0,057873866
1084	36	28	35	>=28	]32;36]	L	351,5815011	3,837752853	31,89848001	152108,6938	4181,713605	0,43324202	0,011910523	36,37472772	2,713701067	48,06027136	17,71023048	1,493514165	1,753280559	0,237125384	1,534339253	1,268657656	0,459918478	0,028532609	0,184103261	0,205163043	0,062160326	0,060122283
1085	36	28	36	>=28	]32;36]	US	415,6690141	5,384718577	14,82249065	95429,06055	19830,22451	0,772357384	0,136820324	6,034347318	3,807571021	22,09987859	5,545875486	1,855677419	2,204545455	0,666191371	1,497119018	0,77543946	0,472222222	0,019607843	0,174603175	0,196825397	0,053872054	0,058064516
1086	36	28	36	>=28	]32;36]	S5	414,3573487	6,381106566	18,14820514	125730,557	14252,06868	0,834644174	0,10348043	8,099349855	4,512123724	25,8466225	6,228755178	2,331111111	2,645414731	0,621456193	1,499342688	0,725243577	0,495552732	0,020671835	0,183355007	0,190597205	0,054616385	0,060991105
1087	36	28	36	>=28	]32;36]	S10	414,2942826	6,281283775	19,32351306	205452,5705	24297,27726	0,851068689	0,085998596	11,2531618	4,441538352	27,07994372	6,10029952	2,323739788	2,767644945	0,584246117	1,475989592	0,630861702	0,489816069	0,019565319	0,18574959	0,19090587	0,054551402	0,05941175
1088	36	28	36	>=28	]32;36]	L	409,4912206	6,11994773	23,27772044	353482,8734	15714,56695	0,86393398	0,038407372	22,49396211	4,327456541	33,6812529	7,783152202	2,24371161	2,607229688	0,439768915	1,293089717	0,527996935	0,489048188	0,019912386	0,18438869	0,193548387	0,056152927	0,056949423
1089	36	28	37	>=28	>36	US	386,6844712	4,311584427	15,32817967	82060,27446	8670,241465	0,826842355	0,086690502	9,71670599	3,048750586	23,43203922	7,440338609	1,526975764	1,820767327	0,595488752	1,556132585	0,880184057	0,468374741	0,023188406	0,190467266	0,221230159	0,055771222	0,047692436
1090	36	28	37	>=28	>36	S5	385,9843953	4,25012714	15,79787971	90933,89334	7509,681021	0,804802491	0,052119852	15,46047803	3,005293722	22,42377666	7,461425981	1,562674095	1,838383838	0,626863423	1,550803741	0,847608287	0,450819672	0,02240566	0,192037471	0,230679157	0,055035129	0,049411765
1091	36	28	37	>=28	>36	S10	385,916327	4,290945481	17,56375729	117851,8396	12537,49359	0,791633122	0,082906774	9,640026193	3,034156647	24,65222879	8,119985216	1,507654032	1,845021482	0,556990516	1,568435876	0,786516335	0,451353629	0,021403509	0,194126247	0,227260062	0,055125559	0,050730994
1092	36	28	37	>=28	>36	L	385,897084	4,304772392	17,88361665	116711,635	7140,96259	0,799975086	0,04894621	16,34396393	3,04393375	25,05622332	8,231527155	1,535149385	1,836347215	0,539217158	1,539342827	0,754563309	0,449805447	0,022568093	0,195330739	0,226459144	0,055642023	0,050194553
1093	37	28	38	>=28	>36	US	465,9534884	3,871970669	6,734533188	16704,38274	6867,016315	0,666680429	0,29188057	2,284086359	2,737896717	9,371403361	3,718205545	1,241935484	1,365591398	1,138123601	1,362448994	0,661496989	0,414448669	0,028571429	0,19133574	0,216730038	0,086642599	0,068100358
1094	37	28	38	>=28	>36	S5	467,2065421	3,974189011	7,989280509	25741,14745	11719,21	0,719603435	0,236234273	3,051715344	2,810175999	11,60913873	4,108477504	1,325920846	1,38948569	1,017163093	1,401327904	0,701679337	0,405048332	0,028403554	0,197211837	0,218052812	0,085142682	0,06959143
1095	37	28	38	>=28	>36	S10	465,6987578	3,801960149	7,994292674	21883,56624	3099,69003	0,824584596	0,116797995	7,059920839	2,688391803	11,39032048	4,236852854	1,283904236	1,318722628	1,080063502	1,455516975	0,684984546	0,406447092	0,03293623	0,1899089	0,204625088	0,089698669	0,076384022
1096	37	28	38	>=28	>36	L	463,906639	4,370747967	14,30064235	62978,13911	3147,975768	0,816797348	0,04082779	20,0059161	3,090585526	20,2013378	6,536411184	1,531329341	1,540824499	0,669776933	1,588032656	0,685784322	0,41583689	0,028449502	0,192508298	0,209103841	0,08440019	0,06970128
1097	37	28	28	>=28	[24;28]	US	434,5324387	5,99620678	5,446858356	4792,357691	7801,929669	0,276497152	0,484617534	0,66569288	4,239958476	7,589740906	1,510664777	0,46697968	0,485364078	1,282646543	0,841310794	1,096928495	0,185986071	0,017306218	0,355230944	0,312487242	0,052816901	0,081418225
1098	37	28	28	>=28	[24;28]	S5	434,1736614	6,374758578	6,157499064	9566,005229	7028,340856	0,293928315	0,375118924	0,700659469	4,507635019	9,212823191	1,694947497	0,465909091	0,537800687	1,188311818	0,840008215	1,216514432	0,180925666	0,014025245	0,360448808	0,31372549	0,04815864	0,080736544
1099	37	28	28	>=28	[24;28]	S10	432,1168872	6,512067615	7,866717215	9821,721676	8043,961733	0,356601765	0,295723428	1,614213334	4,60472717	12,2987638	2,728670926	0,452981651	0,526252289	1,036313329	0,94120686	1,155951486	0,191481631	0,016198067	0,346675195	0,310188731	0,052778471	0,082677905
1100	37	28	28	>=28	[24;28]	L	431,4044361	6,081316839	9,084135889	8669,090029	4496,527801	0,312828272	0,162259363	1,927952058	4,300140375	14,6264077	3,401379123	0,442942943	0,518597237	0,865629537	1,003048875	1,195598222	0,194758247	0,016719385	0,342521464	0,310890194	0,055128784	0,079981925
1101	37	28	29	>=28	]28;32]	US	386,3135169	2,250740187	3,599902453	5140,759189	6355,321399	0,424993995	0,481888176	0,932728143	1,591513649	12,54062604	7,808221257	0,211943595	0,388238445	0,991396117	1,230858632	1,683980452	0,255216776	0,046290031	0,263702888	0,260933197	0,086922653	0,086934456
1102	37	28	31	>=28	]28;32]	US	378,126183	2,100129752	5,286086065	10568,28837	2018,392015	0,62569915	0,284209775	2,268256282	1,485015989	7,415414114	5,162818693	0,430555556	0,445454545	0,781905752	1,513718349	0,963607301	0,312154696	0,034482759	0,23480663	0,264957265	0,078212291	0,072222222
1103	37	28	31	>=28	]28;32]	S5	378,4018078	2,058805398	6,058836651	12759,46441	1741,597132	0,74159312	0,122116387	6,120348834	1,455795258	8,979304782	6,10281086	0,428700098	0,432214912	0,751904264	1,47517003	0,985690619	0,310417896	0,037136185	0,233771374	0,254439528	0,086477384	0,0781588
1104	37	28	31	>=28	]28;32]	S10	379,3472486	1,99556189	5,721500211	11631,59634	1682,506239	0,751596665	0,108718188	6,913255988	1,411075345	8,170999349	5,790618749	0,405144695	0,423322684	0,628971399	1,440465377	0,984487145	0,305998899	0,040726472	0,233902036	0,252614199	0,088057237	0,078701156
1105	37	28	31	>=28	]28;32]	L	377,4323725	2,07878478	6,507737473	14216,06258	818,3724472	0,825780776	0,047537511	17,37114028	1,469922815	9,885615243	6,725261452	0,467864924	0,496655518	0,634704801	1,540796872	0,921140437	0,316770186	0,038431677	0,238354037	0,251940994	0,078804348	0,075698758
1106	37	28	32	>=28	]28;32]	US	404,8282828	3,704103777	14,59479371	62803,38879	3855,195335	0,753566645	0,114161549	7,040455485	2,619196899	21,22533041	8,358719465	1,089622642	1,067567568	0,578126363	1,516200736	0,878051399	0,387387387	0,019292605	0,22327044	0,243670886	0,066066066	0,062305296
1107	37	28	32	>=28	]28;32]	S5	402,0545742	3,623404813	17,89241217	84235,21269	2776,189477	0,754891634	0,022943051	31,53413708	2,562134114	26,01923246	10,12073509	1,093874542	1,106974821	0,466986812	1,617248103	0,881095872	0,390178614	0,021748335	0,22561541	0,243568435	0,062356345	0,059278995
1108	37	28	32	>=28	]28;32]	S10	403,2266308	3,625569216	17,24783573	89167,38324	3264,071957	0,733748403	0,026859682	27,31783626	2,563664579	25,24631053	9,847743242	1,036392405	1,076923077	0,434735742	1,545518775	0,898955277	0,382899628	0,021065675	0,227385378	0,246592317	0,061957869	0,060099133
1109	37	28	32	>=28	]28;32]	L	404,8836782	3,578065946	17,01985525	76203,54844	1952,928358	0,714274248	0,018305269	39,02014537	2,530074694	23,9415729	9,462792918	1,057939914	1,082457983	0,360792139	1,578506816	0,901217928	0,377637131	0,023628692	0,227848101	0,24556962	0,065400844	0,059915612
1110	37	28	33	>=28	]32;36]	US	370,2345679	3,043138563	5,780143931	14740,71659	16232,75497	0,446175854	0,428121086	1,081970679	2,151823914	10,32932406	4,664406953	0,681102362	0,648	1,036508078	1,16915361	1,440268498	0,324396783	0,032171582	0,22311828	0,246648794	0,093922652	0,074712644
1111	37	28	33	>=28	]32;36]	S5	370,3880915	3,06115729	9,166945814	15943,7565	4606,356311	0,514723042	0,109282243	4,9048072	2,164565078	15,28540404	6,707321461	0,771084252	0,697585791	0,684435606	1,190598477	1,355330662	0,327041566	0,029788485	0,230554528	0,259616174	0,089593326	0,068016122
1112	37	28	33	>=28	]32;36]	S10	371,2363861	3,075228137	10,31077471	27560,41254	5001,460127	0,548723746	0,099578333	5,51047331	2,174514669	17,124963	7,875303509	0,76497006	0,724035608	0,596379739	1,218895955	1,113083555	0,333892617	0,031319911	0,225391499	0,25	0,090044743	0,06935123
1113	37	28	33	>=28	]32;36]	L	369,1268689	2,963364614	11,77681198	14128,44876	2045,328704	0,32123631	0,046504316	6,907666593	2,095415214	17,76653286	8,47876485	0,681911614	0,680894309	0,50540486	1,196351921	1,192864379	0,328746177	0,034021407	0,223623853	0,246941896	0,092889908	0,073776758
1114	37	28	34	>=28	]32;36]	US	413,1271478	6,730218111	22,2246098	161335,1924	14226,97848	0,703547792	0,076351746	9,804044751	4,758982865	49,23124429	10,6837645	1,962364341	2,783018868	0,649569162	1,44128582	1,294183351	0,441176471	0,010033445	0,215231788	0,205882353	0,055718475	0,068627451
1115	37	28	34	>=28	]32;36]	S5	392,3678353	6,365914309	34,15335822	264800,6496	11869,75241	0,596550757	0,035120807	15,77976168	4,501381177	63,07290884	13,9161634	1,967043601	2,045524307	0,478161213	1,491251261	1,319575636	0,424632728	0,011080139	0,224402313	0,216734451	0,055719176	0,069746853
1116	37	28	34	>=28	]32;36]	S10	387,2291801	6,225167758	45,95293303	239431,7364	7720,862851	0,356306778	0,011489687	31,01100758	4,401858336	68,15269612	15,48271001	1,952420173	2,034502986	0,235005054	1,478479418	1,383206231	0,42450495	0,011757426	0,224009901	0,216584158	0,053836634	0,069306931
1117	37	28	34	>=28	]32;36]	L	403,7617225	6,684268157	51,62966467	406052,3747	16924,12014	0,416257161	0,017349452	23,99252495	4,726491341	75,66012597	16,00767261	2,177058368	2,325394625	0,264304175	1,46757011	1,334740858	0,435803037	0,010124252	0,215830649	0,219512195	0,056603774	0,062126093
1118	37	28	35	>=28	]32;36]	US	426,1668197	5,190842279	12,5292907	54003,84599	7069,515939	0,788460909	0,107335867	6,638087993	3,670479776	17,8734955	4,746427561	1,330952381	1,311214953	0,967135323	1,488115197	0,796633828	0,363033449	0,01386486	0,247843013	0,257180979	0,053648137	0,052887304
1119	37	28	35	>=28	]32;36]	S5	426,3465909	5,075431016	13,08701059	50902,01607	4722,256817	0,821978799	0,072441879	10,9095779	3,588871689	18,62785483	5,190448823	1,305369128	1,3585209	0,88494869	1,493720613	0,647857961	0,366847826	0,014745308	0,247282609	0,257065949	0,054794521	0,052054795
1120	37	28	35	>=28	]32;36]	S10	423,9279446	5,098819026	15,15098245	78894,01501	6970,826316	0,787307887	0,076555358	13,06807773	3,605409509	21,87384556	6,03321941	1,385819154	1,467999533	0,75351209	1,508627096	0,715442525	0,375644717	0,013748482	0,244585459	0,259008705	0,055358093	0,051654544
1121	37	28	35	>=28	]32;36]	L	423,0325792	5,217749564	16,93093744	91363,50492	4717,623683	0,779218405	0,040235532	19,36642493	3,689506099	23,70345223	6,42455971	1,416501976	1,520470829	0,663051631	1,492079593	0,795183971	0,378748929	0,014995716	0,242502142	0,254070266	0,056126821	0,053556127
1122	37	28	36	>=28	]32;36]	US	311,2935065	4,745468729	11,13743985	42385,74498	7200,279339	0,664003329	0,142048362	4,408232416	3,355553118	17,93906207	5,069830345	1,009259259	1,293918919	0,905708623	1,253921208	1,067264594	0,317191283	0,024390244	0,25282167	0,221354167	0,068627451	0,09009009
1123	37	28	36	>=28	]32;36]	S5	321,162668	4,897151642	12,65485535	71634,74688	5243,141946	0,752911341	0,064995356	11,15711716	3,462809134	26,15536363	7,40330368	1,031674095	1,125789735	0,611242037	1,334102833	1,132129076	0,335424614	0,026975249	0,251562985	0,221413297	0,066343251	0,091904123
1124	37	28	36	>=28	]32;36]	S10	335,5907554	4,995299451	17,61424664	99155,97377	5014,780453	0,69221245	0,035008415	19,77274473	3,532210116	48,3198798	13,67978637	1,154400279	1,271591442	0,523488918	1,349098621	1,324205271	0,356844305	0,024555904	0,244514107	0,218390805	0,063740857	0,091954023
1125	37	28	36	>=28	]32;36]	L	326,181677	4,809158183	27,17369863	512163,0804	34284,00531	0,410729411	0,027494073	14,93883447	3,400588363	49,30256435	14,49824533	0,975030324	1,128896242	0,131221065	0,904415726	1,264517265	0,337992832	0,025806452	0,250896057	0,227598566	0,06702509	0,090681004
1126	37	28	37	>=28	>36	US	411,9295775	3,88287666	6,734162775	14530,63665	4854,583712	0,672676313	0,312130192	2,155114536	2,745608417	9,274691486	2,874930838	0,722222222	0,84	1,203972804	1,337766468	0,570079399	0,317901235	0,029605263	0,218844985	0,225080386	0,080385852	0,081504702
1127	37	28	37	>=28	>36	S5	411,2954918	3,816910043	6,653250658	17544,35288	8629,011284	0,659507671	0,294909382	2,567627059	2,698962974	10,18833121	3,677469401	0,986237327	0,9803576	1,092476022	1,289200703	0,86408549	0,331882998	0,028670824	0,240588862	0,241875554	0,0919373	0,077097625
1128	37	28	37	>=28	>36	S10	410,1731959	4,19624163	7,700342603	21628,08148	3413,722218	0,803643665	0,126845104	6,335630172	2,967190912	11,96249837	4,03159039	0,982381173	0,969301798	1,089548914	1,329621521	0,919435337	0,331858407	0,028445006	0,240834387	0,242098609	0,08091024	0,07585335
1129	37	28	37	>=28	>36	L	412,8594646	3,980794524	7,556782402	20418,11493	2701,231125	0,818503322	0,108284563	7,558818179	2,814846802	12,79760422	4,546465624	0,956900331	0,996374949	1,050067976	1,362488558	0,959887526	0,34248366	0,030501089	0,22788671	0,233115468	0,08671024	0,079302832
1130	38	28	41	>=28	>36	US	380,3803279	8,702866994	28,09612501	282365,3574	37386,23953	0,771526518	0,087984211	8,73820226	6,153856267	47,12990467	7,073929375	2,779916003	2,518939394	0,464574122	1,423227761	1,184880396	0,42228739	0,01369863	0,229166667	0,230519481	0,051948052	0,054131054
1131	38	28	41	>=28	>36	S5	383,0286458	10,2221242	35,98789253	477373,6598	43989,60012	0,729319599	0,057334042	13,30470878	7,228133338	50,03611027	7,92658992	3,680213465	3,07620878	0,33102186	1,392177566	1,069402636	0,417391304	0,011984021	0,226415094	0,228888889	0,050599201	0,055925433
1132	38	28	41	>=28	>36	S10	379,0598795	9,2976958	35,23090102	527386,3323	38763,52851	0,757585966	0,055523206	13,63974135	6,57446375	51,18668528	7,831021666	3,306266808	3,225113163	0,336819129	1,351117036	0,949071101	0,442356226	0,013972232	0,215265456	0,217647927	0,051902659	0,058855501
1133	38	28	41	>=28	>36	L	375,5612849	8,902844596	35,01342656	508844,7378	31016,0588	0,723586758	0,044105417	16,40584773	6,295261786	51,65974399	8,206131174	3,047462369	2,921879606	0,325876223	1,262534	0,898220143	0,427254509	0,014428858	0,223246493	0,224048096	0,051703407	0,059318637
1134	38	28	32	>=28	]28;32]	US	417,2472235	6,294005532	16,15523887	83959,70466	13118,18507	0,760425434	0,142374979	5,726282186	4,450533992	23,97941418	6,579209558	1,991685163	2,228340713	0,552054622	1,393096015	0,797614337	0,407314525	0,024936302	0,222069533	0,223963776	0,061095774	0,069836294
1135	38	28	32	>=28	]28;32]	S5	421,6748201	6,546589083	18,85890765	133512,5918	20247,07198	0,769483575	0,116696397	6,593893187	4,629137534	27,58135729	6,607670938	2,202543289	2,201750206	0,445860615	1,442819752	0,965505401	0,405927835	0,024484536	0,221649485	0,225515464	0,057989691	0,06443299
1136	38	28	32	>=28	]28;32]	S10	421,1458334	6,488768365	22,01011161	171096,1667	15261,36202	0,743867477	0,070718171	11,06441378	4,588252112	32,78949111	7,129698273	2,024809408	2,166989964	0,444019082	1,422815392	1,02126438	0,414423588	0,024227925	0,214601102	0,220165456	0,060341452	0,066240477
1137	38	28	32	>=28	]28;32]	L	424,241629	6,883792329	24,40187171	203898,397	14379,75416	0,72514563	0,051140254	14,17954679	4,867576236	34,31272981	7,049243431	2,14575579	2,34100239	0,404850708	1,412854377	0,956245152	0,42118432	0,02293578	0,211426188	0,217681401	0,060467056	0,066305254
1138	38	28	33	>=28	]32;36]	US	396,1438356	9,563749359	24,81556553	262716,4376	62248,72387	0,752338624	0,178261093	4,220430898	6,762592026	38,37642568	5,653981274	3,271135663	3,718667551	0,493092526	1,297634191	1,092482322	0,473913043	0,013043478	0,195652174	0,19	0,04601227	0,070552147
1139	38	28	33	>=28	]32;36]	S5	397,7140719	11,2275304	28,35724427	322946,7234	63146,35006	0,746323387	0,145929946	5,114257959	7,939062885	48,15986414	6,066190033	3,692686018	4,28568765	0,504339825	1,313425235	0,99699778	0,479768786	0,010115607	0,205202312	0,187861272	0,044797688	0,072254335
1140	38	28	34	>=28	]32;36]	US	396,9337766	7,775569484	14,01263823	55491,23918	14456,71154	0,584629607	0,208807445	3,034265294	5,498157909	22,53297835	3,846722957	1,195709863	1,568084616	0,655755715	1,133690687	1,275566922	0,35497558	0,028217603	0,227694181	0,235229387	0,081546368	0,074776114
1141	38	28	34	>=28	]32;36]	S5	396,7153535	7,323410257	16,27184306	62184,87305	14771,55793	0,622173775	0,151852377	4,112051739	5,178433054	22,8782986	3,933905977	1,335279175	1,630094356	0,637924831	1,103572293	1,053232209	0,369613032	0,025415129	0,219525636	0,240592834	0,08175296	0,070194508
1142	38	28	34	>=28	]32;36]	S10	397,7647059	8,303985793	15,67174951	70833,49986	16377,9267	0,620463627	0,14346189	4,32493692	5,871804665	22,00183039	3,747030368	1,58901238	1,827334498	0,677137844	1,094858896	0,85904218	0,370489691	0,023840206	0,213273196	0,239690722	0,083118557	0,069587629
1143	38	28	34	>=28	]32;36]	L	390,9126788	7,260771372	16,42864638	78158,73978	15247,06904	0,608834366	0,118770334	5,126148481	5,134140674	26,94867641	5,24891664	1,35845583	1,548810327	0,585221534	1,100310931	0,999233388	0,357716325	0,028545941	0,218554862	0,241748439	0,08162355	0,071810883
1144	38	28	35	>=28	]32;36]	US	369,5901427	5,216665429	14,51527553	62063,91204	13024,71938	0,720895615	0,119481285	5,544635161	3,6887395	25,26647549	6,726880121	1,537104979	1,680260047	0,427398695	1,325950249	0,818736257	0,418377578	0,028452323	0,200423019	0,247605087	0,058147397	0,050672281
1145	38	28	35	>=28	]32;36]	S5	359,2186732	5,173629222	21,51472163	137912,2342	13617,04164	0,608488429	0,088882822	5,360625142	3,658308306	38,04012611	9,734588595	1,657179357	1,761803956	0,316419877	1,256546247	1,108128531	0,392391304	0,031521739	0,217391304	0,245652174	0,058695652	0,056229327
1146	38	28	35	>=28	]32;36]	S10	372,1500326	4,996941677	21,24025248	125656,398	17814,43802	0,576419359	0,081719571	7,053626828	3,533371345	37,608987	10,64393842	1,536697124	1,724664192	0,379549416	1,267078138	1,207731875	0,419354839	0,026392962	0,207624633	0,235190616	0,057478006	0,053958944
1147	38	28	35	>=28	]32;36]	L	372,1981587	5,526267006	25,61268855	209742,4509	13352,15664	0,647092338	0,041193751	15,70850737	3,907660874	37,07921349	9,488851434	1,632501151	1,858516834	0,32027338	1,332454752	1,182396447	0,410447761	0,026708562	0,213275727	0,241555381	0,05538099	0,052631579
1148	38	28	37	>=28	>36	US	378	6,231223188	19,37716032	91779,72387	19256,12411	0,75902531	0,126652072	6,12238105	4,406140171	29,96666189	7,355870717	2,353046796	2,62724359	0,568210962	1,36675892	0,913846598	0,475218659	0,015923567	0,197452229	0,198250729	0,051515152	0,061046512
1149	38	28	37	>=28	>36	S5	384,8789474	6,398233048	23,98276752	194097,1157	15838,88872	0,782235429	0,079173717	9,879988683	4,524233976	34,74150449	8,048150169	2,334333959	2,490228295	0,48284811	1,413002785	1,10674381	0,479310345	0,015911873	0,19330855	0,210462287	0,0486618	0,05752754
1150	38	28	37	>=28	>36	S10	382,2059235	6,389010765	25,54238778	226192,39	20112,17165	0,73313381	0,066759654	11,51584139	4,517712837	35,80702137	7,93731073	2,320021745	2,61643431	0,470865581	1,400134891	0,997334668	0,479224306	0,016092489	0,193585949	0,205618183	0,049829299	0,055649774
1151	38	28	37	>=28	>36	L	380,2938462	6,322537828	25,94672108	228500,1493	17184,61285	0,719640308	0,054121365	13,29678773	4,470709373	36,89276777	8,25210603	2,257835674	2,622397534	0,457252437	1,403038307	0,965449012	0,474928367	0,017908309	0,195200573	0,203796562	0,050501433	0,057664756
1152	38	28	38	>=28	>36	US	358,9161677	5,851780171	15,73867845	98696,987	37333,83918	0,771041837	0,161770374	4,77390724	4,137833441	23,38234927	5,909533161	1,823308271	1,885496183	0,530751134	1,430397434	0,755739795	0,428985507	0,016483516	0,214492754	0,222551929	0,057692308	0,052785924
1153	38	28	38	>=28	>36	S5	360,7900224	6,078014893	20,11226814	182029,8089	21163,5345	0,776085833	0,096382201	8,862308028	4,297805547	28,05023345	6,50010115	2,086573323	2,175631931	0,424975509	1,383640504	0,932196301	0,433461396	0,017800745	0,211622866	0,217825305	0,056198647	0,058977145
1154	38	28	38	>=28	>36	S10	360,7953574	6,205538999	20,64092396	198592,3215	27235,61879	0,783121268	0,107399884	7,291639785	4,387978707	28,64659515	6,528426198	2,068238089	2,304069449	0,431721661	1,388730634	0,85995946	0,433314253	0,016599886	0,211791643	0,22323984	0,056096165	0,058958214
1155	38	28	38	>=28	>36	L	362,5374634	6,192938762	20,89182972	214646,7595	16394,14213	0,801906654	0,061247473	13,09289366	4,379068994	29,43705434	6,722217526	2,069584062	2,267900168	0,421811846	1,451922483	0,789512411	0,431773496	0,016515926	0,213920566	0,217459693	0,05583956	0,064490759
1156	38	28	39	>=28	>36	US	393,1409836	7,30639168	10,0999033	33795,11234	16417,97723	0,583178405	0,403230536	1,446265478	5,166399103	15,285345	2,639331007	1,452554745	1,585585586	1,310992527	0,9860914	0,738554024	0,327160494	0,015772871	0,26031746	0,25	0,054487179	0,081504702
1157	38	28	39	>=28	>36	S5	393,9896944	7,213479871	8,665007146	24374,11678	15096,29247	0,546681253	0,418393483	1,374466853	5,100700533	11,43687382	2,230606976	1,491345854	1,632706709	1,364281557	1,011565159	0,703624343	0,324021739	0,01512605	0,267286491	0,247950311	0,05710991	0,084435513
1158	38	28	39	>=28	>36	S10	394,875576	7,487994145	10,34553241	36652,05255	13660,52796	0,684383826	0,255075603	2,683062665	5,294811437	14,02642525	2,649088719	1,635137364	1,81424825	1,240363797	1,170315804	0,814571305	0,340880503	0,01509434	0,261006289	0,23836478	0,060377358	0,08427673
1159	38	28	39	>=28	>36	L	394,1108007	7,364372535	10,57010968	39393,7647	14115,31962	0,694237555	0,248754722	2,790851768	5,207397759	14,35999332	2,757614068	1,610439143	1,748098937	1,218901676	1,183638379	0,817297793	0,330655957	0,01383311	0,271753681	0,248995984	0,055332441	0,079428826
1160	38	28	40	>=28	>36	US	411,8287671	12,73906371	20,63469434	161399,0826	41065,5815	0,724264355	0,225258508	3,2152586	9,007878339	28,76586534	3,171091871	3,119047619	3,526315789	0,930174487	1,182679181	0,730666569	0,382352941	0,010238908	0,234113712	0,225255973	0,067567568	0,093023256
1161	38	28	40	>=28	>36	S5	412,9300303	13,43024461	22,92765763	222962,4757	43317,94746	0,767903903	0,16722596	4,777755687	9,496617038	31,08385172	3,248207111	3,237250619	3,759350848	0,968389991	1,273114048	0,727581225	0,386680023	0,010872932	0,231327375	0,211703544	0,07164689	0,089921405
1162	38	28	40	>=28	>36	S10	413,5055556	13,38588061	23,66182827	221141,1114	39632,58084	0,773617175	0,138646519	5,579780744	9,465246954	32,60173194	3,444361472	3,2082267	3,724572829	0,995122182	1,287146626	0,553202994	0,385135135	0,010135135	0,231756757	0,210810811	0,071621622	0,090540541
1163	38	28	40	>=28	>36	L	409,462818	12,95517098	26,29639915	388339,2637	55655,09831	0,810031892	0,116090256	6,977604487	9,160689248	36,0627569	3,936685977	3,308788413	3,839747865	0,821612674	1,178549406	0,673916493	0,395085066	0,011342155	0,229206049	0,215028355	0,06758034	0,081758034
1164	39	26	38	<28	>36	US	391,9966682	2,7214202	4,562184033	6942,796461	2977,788151	0,616531756	0,337083654	1,844135524	1,924334678	7,783960398	3,863990041	0,596872572	0,699123589	0,92993182	1,307721613	0,749672499	0,340288818	0,032009394	0,238824826	0,251428758	0,069694689	0,066270027
1165	39	26	38	<28	>36	S5	392,2196078	2,865061569	6,397228471	11369,93243	5355,114125	0,701720083	0,21362528	3,415228519	2,025904464	8,882349471	4,384387136	0,692546584	0,801393728	0,723387975	1,269741121	0,936007657	0,343855693	0,031177829	0,232798165	0,25	0,069954128	0,064935065
1166	39	26	38	<28	>36	S10	394,3523827	3,529211483	12,4953757	326265,1813	16205,91034	0,736033104	0,084264469	13,15564193	2,495529372	17,399115	6,389025332	0,824759547	1,062638506	0,451464976	1,120497625	0,844385728	0,351850489	0,032240652	0,23298259	0,249631996	0,067380856	0,065913416
1167	39	26	38	<28	>36	L	394,8118182	3,902282013	16,1887582	698438,6769	7163,231127	0,625263832	0,006412745	97,50330047	2,759330073	23,01618014	8,341220343	0,899864239	1,169392095	0,100705455	0,888749275	0,930349663	0,355231144	0,03081914	0,232360097	0,249797242	0,066504461	0,065287916
1168	39	26	27	<28	[24;28]	US	408,6279863	3,218906154	4,699548649	9948,517496	6938,25628	0,490232173	0,450524109	1,088137489	2,27611037	7,043158525	3,126280129	0,598214286	0,761111111	1,105197167	1,223336699	0,760577542	0,341176471	0,035502959	0,240853659	0,249240122	0,065671642	0,075301205
1169	39	26	27	<28	[24;28]	S5	407,3722826	3,215395465	5,483612087	9708,042963	6064,630783	0,684388877	0,239066785	2,862751827	2,273627937	8,40978965	3,831994116	0,608280255	0,771535581	0,959491317	1,212636549	0,882932524	0,336866902	0,032967033	0,240048251	0,249705536	0,059808612	0,073027091
1170	39	26	27	<28	[24;28]	S10	407,348798	3,283875595	7,561122092	23706,30305	6566,345335	0,743122742	0,185072827	4,731462674	2,322050702	10,83887133	4,669151697	0,68971287	0,924334366	0,7816743	1,370662128	0,879690646	0,34473579	0,03269953	0,237916209	0,252628774	0,060921448	0,071098248
1171	39	26	27	<28	[24;28]	L	408,3543241	3,200803433	7,191563356	21279,98403	5987,314546	0,717740464	0,201942723	3,5541784	2,263309813	9,877798187	4,36431554	0,640837829	0,83484326	0,832609195	1,33044333	0,9257461	0,336293008	0,033296337	0,241213467	0,251942286	0,064372919	0,072881983
1172	39	26	28	<28	[24;28]	US	406,1859466	11,48543747	15,09296729	72774,92098	26610,53434	0,607808043	0,255338433	2,6127326	8,121430719	24,41376375	2,793537187	2,220039508	2,382024422	0,843018802	1,116995852	1,291483773	0,364058518	0,019803922	0,223477693	0,242286761	0,081991536	0,071182612
1173	39	26	28	<28	[24;28]	S5	406,1303745	11,43143731	18,29554704	91993,88352	22461,92213	0,584050972	0,132436118	4,190017368	8,083246839	27,66562471	3,776805995	2,211042331	2,259150124	0,846819563	1,112886469	1,063812715	0,358189081	0,018641811	0,223701731	0,244303797	0,086075949	0,070876289
1174	39	26	28	<28	[24;28]	S10	405,6079714	11,1368319	21,08115933	130934,7651	31618,85261	0,619292682	0,149670281	4,15593012	7,874929356	29,48950347	3,764650392	2,251213639	2,328718664	0,789101472	1,132790366	0,985631888	0,356214096	0,017954487	0,221393896	0,244811628	0,086081646	0,073544247
1175	39	26	28	<28	[24;28]	L	406,8839209	10,96995048	19,97514127	112742,3814	22808,96496	0,622751392	0,125989131	4,942897741	7,756926374	29,72631029	3,83222798	2,221772631	2,303451613	0,778556768	1,124607785	1,017613324	0,358323257	0,018137848	0,223297058	0,242644095	0,083837162	0,07376058
1176	39	26	29	<28	]28;32]	US	368,3938462	2,940459895	4,11369561	5630,905647	10160,78756	0,458468118	0,487708933	0,940044537	2,079219132	5,528318164	2,498124723	0,612903226	0,712871287	1,076139433	1,068330185	0,942903677	0,334246575	0,037333333	0,231362468	0,254143646	0,071979434	0,074666667
1177	39	26	29	<28	]28;32]	S5	369,1247549	2,993281622	4,173446837	4668,425617	2481,028844	0,589460935	0,314825737	1,890740661	2,116569733	5,968230671	2,851807073	0,60701372	0,698223109	1,021306228	1,083351429	0,823284001	0,333168607	0,037798563	0,234330099	0,247819089	0,073966692	0,07451017
1178	39	26	29	<28	]28;32]	S10	369,6327788	3,036276713	4,826374402	8571,923472	5169,181816	0,574518851	0,346455776	1,658274709	2,146971853	7,206567129	3,356619286	0,602272727	0,701140065	0,894104933	1,177741046	0,744167562	0,332075472	0,037735849	0,234501348	0,247439353	0,073854447	0,074393531
1179	39	26	29	<28	]28;32]	L	368,1174439	3,061529363	4,652806709	7948,778356	4746,377497	0,577642892	0,344922339	1,674704206	2,164828173	7,488941127	3,459369765	0,619462537	0,712810426	0,913745627	1,14442993	0,852133734	0,334962406	0,036842105	0,231203008	0,25037594	0,072556391	0,07406015
1180	39	26	30	<28	]28;32]	US	380,2941176	8,709491767	28,24869809	264532,8552	34137,52566	0,780095872	0,091753824	8,62073992	6,158540689	47,07627494	7,085346678	2,753072673	2,518939394	0,463239114	1,410438632	1,214623188	0,423976608	0,01369863	0,229166667	0,221153846	0,052459016	0,054131054
1181	39	26	30	<28	]28;32]	S5	383,0078125	10,21783888	36,0112643	471962,0019	43183,86116	0,730894883	0,05930543	13,3831925	7,225103162	50,04418583	7,930163897	3,659624247	3,07620878	0,329003558	1,347127628	1,070056034	0,418430884	0,011984021	0,226415094	0,228888889	0,050599201	0,055925433
1182	39	26	30	<28	]28;32]	S10	379,0440188	9,295733181	35,23064358	526739,9435	39777,88382	0,755814527	0,057080611	13,24135381	6,573075969	51,19077494	7,833303471	3,303610364	3,226342791	0,335935056	1,325827072	0,946678281	0,44173114	0,013972232	0,215588245	0,217950224	0,051902659	0,058855501
1183	39	26	30	<28	]28;32]	L	375,554334	8,903110585	35,02067249	495419,0069	30563,92056	0,717335663	0,044254641	16,20927544	6,295449868	51,66717655	8,207066633	3,043126687	2,921879606	0,325630398	1,2534812	0,899215041	0,42702486	0,014434643	0,223336006	0,224137931	0,051724138	0,059342422
1184	39	26	32	<28	]28;32]	US	379,7870707	3,810187732	11,70415782	37994,89549	5927,350475	0,663186041	0,128953773	5,957157257	2,694209583	21,03010332	7,57472347	1,155167859	1,163513717	0,494728552	1,376272151	1,040747485	0,389817659	0,032228674	0,205758078	0,214761175	0,081656197	0,072812748
1185	39	26	32	<28	]28;32]	S5	375,4242804	3,919672481	15,903447	72725,14543	5193,491307	0,587173818	0,086140453	8,889992666	2,771626991	24,53279502	8,709247896	1,213362347	1,354006272	0,370723148	1,360636384	1,155697615	0,393569845	0,032178218	0,203488372	0,218403548	0,084257206	0,070422535
1186	39	26	32	<28	]28;32]	S10	381,3367172	3,776956965	17,78999542	52761,6941	3923,878459	0,447348463	0,033266475	13,44629655	2,670711882	28,60592354	10,6698557	1,194112921	1,221060908	0,377069159	1,310125029	1,110866693	0,390267763	0,033317934	0,204571875	0,21924028	0,080364476	0,072237672
1187	39	26	32	<28	]28;32]	L	383,9530296	3,941011432	18,12610271	60728,73923	4080,879801	0,45494961	0,030571929	14,88128594	2,786715908	29,82406553	10,70222675	1,187717924	1,260241692	0,391117359	1,229013114	1,108232802	0,387971199	0,031766201	0,207539178	0,21939856	0,079627277	0,073697586
1188	39	26	33	<28	]32;36]	US	400,3366667	5,554670918	14,91183546	80700,03332	12297,93016	0,770652421	0,108975968	7,319985428	3,927745473	23,48903107	5,852543717	1,420110241	1,859375	0,536960386	1,464001996	1,048447536	0,391388569	0,021506645	0,223111003	0,231949033	0,059880776	0,063695316
1189	39	26	33	<28	]32;36]	S5	399,7786667	5,370391127	16,48189735	97932,89598	8076,276443	0,797824699	0,069331545	11,67170485	3,797439984	23,00207669	6,207850835	1,466763006	1,806896552	0,490587218	1,408799652	0,800809251	0,380835381	0,026666667	0,228501229	0,235872236	0,060606061	0,063275434
1190	39	26	33	<28	]32;36]	S10	400,656276	5,348574611	16,71738677	105706,0736	8814,927938	0,792046384	0,065939326	12,30638986	3,782013377	23,95782939	6,334008918	1,390535159	1,746304832	0,42639478	1,458953447	0,751749814	0,382587963	0,022150854	0,22827266	0,241778374	0,059975142	0,065235007
1191	39	26	33	<28	]32;36]	L	400,9601433	5,452492992	16,95102847	104328,5311	7557,937388	0,792564696	0,057416263	13,80383638	3,855494769	24,59248365	6,378554536	1,426457612	1,852027522	0,467203093	1,460636774	0,723841623	0,389705882	0,024101307	0,225490196	0,235294118	0,059232026	0,066176471
1192	39	26	35	<28	]32;36]	US	395,7304157	7,167664808	16,87418253	108663,9239	27456,75025	0,765251011	0,125730723	6,217617917	5,068304391	28,36143839	5,579131598	1,860074627	2,502947295	0,733163916	1,448802382	0,866785325	0,373447372	0,020427236	0,248052259	0,225310788	0,048963203	0,077931034
1193	39	26	35	<28	]32;36]	S5	401,2837657	8,056976358	22,61638746	807567,3381	49821,10508	0,798033783	0,049996935	16,06901031	5,697142618	32,41744141	5,736186283	1,989261945	2,52812671	0,418168067	1,302595176	0,790118662	0,376432915	0,016954489	0,257038192	0,227259154	0,047824302	0,078828107
1194	39	26	35	<28	]32;36]	S10	402,241573	8,117957723	23,56657042	880346,4186	48908,82841	0,801194037	0,044511411	17,99974457	5,740262955	31,81554164	5,54252338	2,040370225	2,538560309	0,295926716	1,156054095	0,801827397	0,377837116	0,015353805	0,252336449	0,227636849	0,049399199	0,077436582
1195	39	26	35	<28	]32;36]	L	400,9832869	8,544864107	26,5988538	930287,5868	23341,76048	0,698107669	0,017516155	39,85507381	6,042131354	36,46203708	6,034631646	2,058860295	2,641772253	0,237061454	0,940294329	0,835909849	0,379991224	0,015357613	0,251864853	0,229047828	0,046072839	0,077665643
1196	39	26	36	<28	]32;36]	US	357,9435412	2,878236062	4,781823851	6722,475958	6300,46867	0,453686867	0,467216966	0,960659097	2,035220237	6,694373908	3,194682918	0,530340043	0,486597368	0,980369044	1,141325182	0,913457039	0,294758647	0,042461333	0,237459707	0,244334631	0,08605309	0,088182822
1197	39	26	36	<28	]32;36]	S5	357,6209774	2,876453158	5,5874525	8976,939834	1574,568903	0,636484855	0,173170497	4,419063158	2,033959534	7,413736303	3,469023541	0,559131883	0,566565751	0,8421804	1,199575977	1,036869547	0,289230769	0,041753653	0,241195304	0,240128068	0,085561497	0,086638831
1198	39	26	36	<28	]32;36]	S10	357,9312272	2,69201667	5,118957751	7437,137296	1408,105856	0,683634119	0,129423442	5,28070124	1,903543243	6,948922908	3,656041878	0,533727707	0,536103747	0,86948463	1,19680676	0,802304007	0,292315325	0,043626336	0,246606495	0,2424254	0,086991029	0,088035415
1199	39	26	36	<28	]32;36]	L	358,0413026	2,797477593	5,516167753	13414,07602	4788,48147	0,682698765	0,243705968	2,801321485	1,978115376	7,552567924	3,818062392	0,555780309	0,569266573	0,748132085	1,26363166	0,773917002	0,293133496	0,042523527	0,247472987	0,243638899	0,086789822	0,086441269
1200	39	26	37	<28	>36	US	370,6777771	4,964338531	11,99524006	49407,82874	10456,75664	0,654756077	0,169470925	3,887143387	3,510317439	18,96832385	5,700231108	1,491901887	1,762954421	0,587446502	1,284386852	0,939765076	0,413703891	0,027048441	0,197651226	0,214844157	0,075483245	0,075483245
1201	39	26	37	<28	>36	S5	374,2685422	4,678860938	14,16820862	70928,52795	9978,342877	0,691944735	0,10199882	6,6851923	3,308454297	23,34767752	6,059086689	1,301633052	1,618204222	0,654270701	1,288673947	1,09837805	0,403135498	0,024221453	0,204927212	0,214532872	0,07656066	0,075318656
1202	39	26	37	<28	>36	S10	370,2674354	5,003460108	16,40720037	71401,38926	6516,362673	0,610878908	0,055321822	11,12652942	3,537980572	22,98458667	6,527888288	1,366821144	1,593083248	0,492394936	1,324081599	0,991637529	0,401484046	0,02725792	0,201301499	0,216922483	0,076375545	0,076658507
1203	39	26	37	<28	>36	L	371,1006601	5,148426464	16,91396237	72744,63927	6742,576114	0,588191195	0,054518435	10,78884955	3,640487265	23,89018839	6,562360104	1,395128028	1,646985847	0,497502803	1,255596825	0,983230012	0,40156892	0,026522226	0,200224131	0,216660441	0,077698917	0,077325364
1204	40	32	33	>=28	]32;36]	US	378,4542587	2,801526239	7,245592279	22313,29789	11344,07538	0,64801064	0,232769174	3,07623145	1,980978201	12,63192482	4,851238055	0,427966102	0,434210526	0,654394194	1,319278714	1,178833189	0,307479224	0,027210884	0,278911565	0,285714286	0,067846608	0,058171745
1205	40	32	33	>=28	]32;36]	S5	373,1411587	2,684816819	8,312583488	49130,44026	5128,104033	0,644720505	0,121079111	5,721571049	1,898452179	20,17252104	10,1176783	0,484936397	0,449536612	0,367104524	1,303244056	1,368018241	0,270308123	0,02616782	0,280384828	0,307494219	0,062257752	0,056257988
1206	40	32	33	>=28	]32;36]	S10	368,9638404	2,683381708	15,97722259	52436,3986	5351,138745	0,481744784	0,049162094	9,799110263	1,897437402	25,59252943	13,487944	0,468307663	0,386372986	0,211201578	1,437880671	1,331882254	0,268523677	0,028969359	0,275208914	0,305849582	0,065181058	0,056267409
1207	40	32	33	>=28	]32;36]	L	379,535545	2,963410764	17,09871968	121509,2042	3000,755107	0,687418236	0,016976276	40,49287591	2,095447846	33,46302872	15,96939231	0,62617034	0,52557517	0,179060343	1,115696425	1,27249423	0,2887078	0,028327513	0,269305394	0,289095848	0,064415988	0,060147458
1208	40	32	34	>=28	]32;36]	US	372,2220808	2,822217596	5,869104824	12217,99032	3771,043657	0,567330583	0,305972942	2,064334477	1,9956092	9,908404791	5,372658795	0,512	0,498299439	0,821181416	1,268878251	1,336988924	0,294990818	0,036990415	0,261031509	0,257038992	0,075961538	0,081766161
1209	40	32	34	>=28	]32;36]	S5	372,0817844	2,856289502	8,937058834	18610,41383	2169,411037	0,584134796	0,074959473	7,62347333	2,019701676	13,3596235	6,555814617	0,55899705	0,564102564	0,591533453	1,301310781	1,195304753	0,280405405	0,036871508	0,265446224	0,260869565	0,073226545	0,077803204
1210	40	32	34	>=28	]32;36]	S10	372,1060675	2,815092829	9,173022703	15452,15863	1502,858682	0,521657898	0,050713337	10,22340163	1,990571229	13,40370752	6,732084281	0,535485492	0,535748462	0,551873718	1,29959732	1,122818307	0,283113129	0,037531209	0,265557279	0,254996392	0,075925632	0,08287636
1211	40	32	34	>=28	]32;36]	L	371,754386	2,84353554	9,617732671	22306,93226	1896,184146	0,586086825	0,049819874	11,76411706	2,010683263	14,12486658	7,024908818	0,535624279	0,533613445	0,516275552	1,295534919	1,018965064	0,282821229	0,036312849	0,266410615	0,25872905	0,075768156	0,079958101
1212	40	32	36	>=28	]32;36]	US	448,3520599	3,314883446	6,102700882	12147,54086	4832,924058	0,599734185	0,314070919	1,952123875	2,343976564	9,036866238	4,021889608	0,834821429	1,004950495	1,058027009	1,285175519	0,99503423	0,354304636	0,033898305	0,207119741	0,223728814	0,085034014	0,086378738
1213	40	32	36	>=28	]32;36]	S5	447,2750073	3,747603913	7,769969845	20005,65525	6629,872808	0,649057042	0,204832206	3,191959332	2,64995614	11,70847165	4,693099969	0,882099577	0,996496215	0,815210055	1,178582133	1,027443181	0,349936642	0,031179109	0,230261316	0,225358416	0,077844124	0,084468968
1214	40	32	36	>=28	]32;36]	S10	442,928465	3,769588856	8,994844714	24376,30515	6190,458708	0,630196186	0,160040804	3,937721952	2,665501842	15,40111478	5,7779419	0,884173449	0,9646098	0,71601543	1,147629436	1,131624397	0,346179851	0,031778229	0,232589588	0,225828262	0,078431373	0,085192698
1215	40	32	36	>=28	]32;36]	L	445,7624679	3,503988525	8,543690041	26517,7558	3301,979041	0,732361834	0,091193367	8,030867388	2,477694047	14,90109464	6,014097931	0,889888927	0,962732919	0,722915545	1,223749025	1,124664923	0,355045872	0,037614679	0,217889908	0,218807339	0,087614679	0,083027523
1216	40	32	37	>=28	>36	US	407,6734694	4,42806516	11,67396171	39570,72496	6757,679045	0,721727508	0,083321694	9,702663583	3,131114902	18,13376461	6,0782298	1,173553719	1,399122807	0,78450618	1,478259529	1,078337264	0,390625	0,027607362	0,234323432	0,225	0,062706271	0,070552147
1217	40	32	37	>=28	>36	S5	406,9972599	4,370026492	18,23608675	104408,6482	11010,08908	0,747398961	0,07062102	15,76742716	3,090075366	25,95033622	8,404604647	1,219852895	1,42465351	0,530382854	1,490093618	1,051759037	0,388544094	0,026567261	0,230772924	0,22002471	0,063244981	0,07084603
1218	40	32	38	>=28	>36	US	404,7744108	5,21062429	16,93631579	107847,7042	31894,64302	0,760044373	0,152698068	4,977432815	3,68446777	28,21133551	7,712028161	1,838983051	1,821367521	0,563034595	1,508953555	0,97018284	0,44200627	0,021084337	0,207831325	0,226600985	0,051204819	0,048442907
1219	40	32	38	>=28	>36	S5	400,8869214	4,776943625	19,84905296	137061,8001	9427,371431	0,7900987	0,052637785	15,06592809	3,37780923	28,17314808	8,714969206	1,662582418	1,780619253	0,509264	1,462966359	1,058604711	0,435190616	0,021510156	0,212416379	0,23319519	0,049744029	0,050059842
1220	40	32	38	>=28	>36	S10	400,5616836	4,758761586	21,12656907	171097,3498	13249,62206	0,789754572	0,061157871	12,91337587	3,364952587	29,78482537	8,85148441	1,618066561	1,751426791	0,462695557	1,449582549	0,879197619	0,433799069	0,021290752	0,211576846	0,232867598	0,0499002	0,050565536
1221	40	32	38	>=28	>36	L	404,1289355	4,987296568	23,14015219	241667,8458	6703,754661	0,745269246	0,020673425	36,04962561	3,526551223	32,93022901	9,337799716	1,845533876	1,892093242	0,376822265	1,400437116	0,902507179	0,451834862	0,020642202	0,205045872	0,224770642	0,048165138	0,049541284
